# Supplementary material for: Exploring the genetic association of allergic diseases with cardiovascular diseases: a bidirectional Mendelian randomization study
Source: Front Immunol. 2023 Jun 2;14:1175890. doi: 10.3389/fimmu.2023.1175890 (PMC10272545; doi:10.3389/fimmu.2023.1175890)
Supplement: Supplementary file 1 [file DataSheet_1.xlsx]

## Sheet: DataSheet
SUPPLEMENTARY TABLES
Table S1: Summary of data source of different Traits
Table S2: The SNPs associated with confounders.
Table S3: The single nucleotide polymorphism selected for allergic disease to perform Mendelian randomization analysis.
Table S4: The single nucleotide polymorphism selected for asthma to perform Mendelian randomization analysis.
Table S5: The single nucleotide polymorphism selected for heart arrhythmia to perform Mendelian randomization analysis.
Table S6: The single nucleotide polymorphism selected for atrial fibrillation to perform Mendelian randomization analysis.
Table S7: The single nucleotide polymorphism selected for supraventricular tachycardia to perform Mendelian randomization analysis.
Table S8: The single nucleotide polymorphism selected for atherosclerosis to perform Mendelian randomization analysis.
Table S9: The single nucleotide polymorphism selected for aortic aneurysm and dissection to perform Mendelian randomization analysis.
Table S10: The single nucleotide polymorphism selected for stroke to perform Mendelian randomization analysis.
Table S11: The single nucleotide polymorphism selected for peripheral vascular disease to perform Mendelian randomization analysis.
Table S12: The single nucleotide polymorphism selected for cardiomyopathy to perform Mendelian randomization analysis.
Table S13: The single nucleotide polymorphism selected for hear valve problem to perform Mendelian randomization analysis.
Table S14: The single nucleotide polymorphism selected for heart failure to perform Mendelian randomization analysis.
Table S15: The single nucleotide polymorphism selected for myocardial infarction to perform Mendelian randomization analysis.
Table S16: The single nucleotide polymorphism selected for essential hypertension to perform Mendelian randomization analysis.
Table S17: The results of F statistcs and MR-PRESSO test of each Mendelian randomization study.
Table S18: Estimates of causal effect of 12 kinds of cardiovascular diseases on allergic disease and asthma
Table S19: Pleiotropy analysis of mendelian randomization analysis.
Table S20: Heterogeneity analysis of mendelian randomization analysis.
Table S21: Estimates of causal effect of allergic disease and asthma on 12 kinds of cardiovascular disease.

## Sheet: Table S1
Table S1: Summary of data source of different Traits
Traits	Consortium	Author	Phenotype code of data from UK Biobank	UK Biobank data showcase link	Sample size	Number of SNPs	Population	Year	Sexes
Allergic disease (asthma, hay fever or eczema)	-	Manuel A Ferreira, et al.	-	-	360838	8133670	European	2017	males and females
Asthma	-	Demenais F, et al.	-	-	127669	1999262	European	2017	males and females
Heart arrhythmia	UK Biobank	-	20002_1077	http://biobank.ctsu.ox.ac.uk/crystal/field.cgi?id=20002	361141	13791467	European	2018	males and females
Atrial fibrillation	UK Biobank	-	20002_1471	http://biobank.ctsu.ox.ac.uk/crystal/field.cgi?id=20002	361141	13791467	European	2018	males and females
Supraventricular tachycardia	UK Biobank	-	20002_1487	http://biobank.ctsu.ox.ac.uk/crystal/field.cgi?id=20002	361141	13791467	European	2018	males and females
Atherosclerosis	UK Biobank	-	I70	http://biobank.ctsu.ox.ac.uk/crystal/field.cgi?id=I70	361194	13791467	European	2018	males and females
Aortic aneurysm and dissection	UK Biobank	-	I71	http://biobank.ctsu.ox.ac.uk/crystal/field.cgi?id=I71	361194	13791467	European	2018	males and females
Stroke	UK Biobank	-	20002_1081	http://biobank.ctsu.ox.ac.uk/crystal/field.cgi?id=20002	166988	13791467	European	2018	males and females
Peripheral vascular disease	UK Biobank	-	20002_1067	http://biobank.ctsu.ox.ac.uk/crystal/field.cgi?id=20002	361141	13791467	European	2018	males and females
Cardiomyopathy	UK Biobank	-	20002_1079	http://biobank.ctsu.ox.ac.uk/crystal/field.cgi?id=20002	361141	13791467	European	2018	males and females
Heart valve problem	UK Biobank	-	20002_1078	http://biobank.ctsu.ox.ac.uk/crystal/field.cgi?id=20002	361141	13791467	European	2018	males and females
Heart failure	UK Biobank	-	20002_1076	http://biobank.ctsu.ox.ac.uk/crystal/field.cgi?id=20002	361141	13791467	European	2018	males and females
Myocardial infarction	UK Biobank	-	20002_1075	http://biobank.ctsu.ox.ac.uk/crystal/field.cgi?id=20002	361194	13791467	European	2018	males and females
Essential hypertension	UK Biobank	-	20002_1072	http://biobank.ctsu.ox.ac.uk/crystal/field.cgi?id=20002	361141	13791467	European	2018	males and females

## Sheet: Table S2
Table S2: The SNPs associated with confounders.
Exposure	Outcome	SNPs	confounder
AD	cardiovascular diseases	rs56375023	coronary artery disease
		rs7406234
		rs11168245	hypertension
		rs6011033	diastolic blood pressure
		rs1419675	type 1 diabetes
		rs301802	body fat percentage
		rs5758343
		rs2854001	body mass index
		rs1689510
		rs7224129	HDL cholesterol
asthma		rs4129267	coronary artery disease
		rs17293632
		rs7209400
		rs9272346	type 1 diabetes
		rs2516504
		rs2305479	HDL cholesterol
essential hypertension	allergic diseases	rs6826476	forced expiratory volume in 1-second
stroke		rs145586414	the cause of death: asthma, unspecified
atrial fibrillation		rs116839142	forced expiratory volume in 1-second
supraventricular tachycardia		rs7120231	the cause of death: other specified respiratory disorders
atherosclerosis		rs146003472	wheeze or whistling in the chest in last year
aortic aneurysm and dissection		rs80042359	status asthmaticus
		rs11781360	the cause of death: other specified respiratory disorders
peripheral vascular disease		rs80315059	the cause of death: other specified respiratory disorders

## Sheet: Table S3
Table S3: The single nucleotide polymorphism selected for allergic disease to perform Mendelian randomization analysis.
se.exposure	pval.exposure	chr.exposure	pos.exposure	beta.exposure	samplesize.exposure	id.exposure	SNP	effect_allele.exposure	other_allele.exposure	eaf.exposure	exposure	mr_keep.exposure	pval_origin.exposure	data_source.exposure
0.014	1.04e-16	1	152179152	0.1159	360838	ebi-a-GCST005038	rs12123821	T	C	0.04762	Allergic disease (asthma, hay fever or eczema) || id:ebi-a-GCST005038	TRUE	reported	igd
0.0176	6.76e-16	1	152319572	0.142	360838	ebi-a-GCST005038	rs61816766	C	T	0.97959	Allergic disease (asthma, hay fever or eczema) || id:ebi-a-GCST005038	TRUE	reported	igd
0.006	2.14e-11	1	167426424	-0.0401	360838	ebi-a-GCST005038	rs1214598	A	G	0.3316	Allergic disease (asthma, hay fever or eczema) || id:ebi-a-GCST005038	TRUE	reported	igd
0.0063	1.39e-08	1	173141960	0.0358	360838	ebi-a-GCST005038	rs7521390	C	A	0.716	Allergic disease (asthma, hay fever or eczema) || id:ebi-a-GCST005038	TRUE	reported	igd
0.0057	1.09e-09	1	226909233	0.035	360838	ebi-a-GCST005038	rs1289273	G	A	0.5731	Allergic disease (asthma, hay fever or eczema) || id:ebi-a-GCST005038	TRUE	reported	igd
0.006	3.79e-10	1	25251923	0.0374	360838	ebi-a-GCST005038	rs760805	T	A	0.5782	Allergic disease (asthma, hay fever or eczema) || id:ebi-a-GCST005038	TRUE	reported	igd
0.0088	1.67e-08	2	143831599	-0.0497	360838	ebi-a-GCST005038	rs74847330	G	A	0.8776	Allergic disease (asthma, hay fever or eczema) || id:ebi-a-GCST005038	TRUE	reported	igd
0.0075	1.16e-24	2	242698640	-0.0766	360838	ebi-a-GCST005038	rs34290285	A	G	0.2653	Allergic disease (asthma, hay fever or eczema) || id:ebi-a-GCST005038	TRUE	reported	igd
0.0067	2.59e-09	2	228725402	0.0397	360838	ebi-a-GCST005038	rs4973380	A	T	0.2432	Allergic disease (asthma, hay fever or eczema) || id:ebi-a-GCST005038	TRUE	reported	igd
0.0063	9.92e-26	2	8442248	-0.0656	360838	ebi-a-GCST005038	rs10174949	A	G	0.3163	Allergic disease (asthma, hay fever or eczema) || id:ebi-a-GCST005038	TRUE	reported	igd
0.0084	6.37e-50	2	102941311	-0.1249	360838	ebi-a-GCST005038	rs10865050	A	G	0.1531	Allergic disease (asthma, hay fever or eczema) || id:ebi-a-GCST005038	TRUE	reported	igd
0.0059	2.28e-08	3	33081102	0.033	360838	ebi-a-GCST005038	rs6800001	A	G	0.3418	Allergic disease (asthma, hay fever or eczema) || id:ebi-a-GCST005038	TRUE	reported	igd
0.0063	1.25e-09	3	141321836	0.0384	360838	ebi-a-GCST005038	rs10663129	ACT	A	0.6718	Allergic disease (asthma, hay fever or eczema) || id:ebi-a-GCST005038	TRUE	reported	igd
0.0064	1.56e-09	3	72394852	-0.0384	360838	ebi-a-GCST005038	rs61192126	C	T	0.6905	Allergic disease (asthma, hay fever or eczema) || id:ebi-a-GCST005038	TRUE	reported	igd
0.006	3.23e-09	3	187633268	0.0358	360838	ebi-a-GCST005038	rs519973	A	G	0.3537	Allergic disease (asthma, hay fever or eczema) || id:ebi-a-GCST005038	TRUE	reported	igd
0.0058	4.98e-12	3	188091928	0.0398	360838	ebi-a-GCST005038	rs9877752	A	G	0.4116	Allergic disease (asthma, hay fever or eczema) || id:ebi-a-GCST005038	TRUE	reported	igd
0.0107	1.31e-11	3	196372546	-0.0726	360838	ebi-a-GCST005038	rs80064395	T	C	0.05782	Allergic disease (asthma, hay fever or eczema) || id:ebi-a-GCST005038	TRUE	reported	igd
0.0072	1.36e-09	4	4775401	0.0437	360838	ebi-a-GCST005038	rs10033073	G	A	0.6497	Allergic disease (asthma, hay fever or eczema) || id:ebi-a-GCST005038	TRUE	reported	igd
0.0067	2.73e-42	4	38798648	-0.0915	360838	ebi-a-GCST005038	rs5743618	A	C	0.2993	Allergic disease (asthma, hay fever or eczema) || id:ebi-a-GCST005038	TRUE	reported	igd
0.0057	2.41e-10	4	103569283	0.0362	360838	ebi-a-GCST005038	rs228619	G	A	0.5306	Allergic disease (asthma, hay fever or eczema) || id:ebi-a-GCST005038	TRUE	reported	igd
0.0061	3.85e-19	4	123386013	0.0544	360838	ebi-a-GCST005038	rs58939053	T	C	0.3435	Allergic disease (asthma, hay fever or eczema) || id:ebi-a-GCST005038	TRUE	reported	igd
0.0064	1.73e-28	5	35879156	-0.0707	360838	ebi-a-GCST005038	rs6881706	T	G	0.2925	Allergic disease (asthma, hay fever or eczema) || id:ebi-a-GCST005038	TRUE	reported	igd
0.0108	3.92e-25	5	110182720	0.1122	360838	ebi-a-GCST005038	rs72774901	A	T	0.08163	Allergic disease (asthma, hay fever or eczema) || id:ebi-a-GCST005038	TRUE	reported	igd
0.0059	6.59e-10	5	140925362	-0.0361	360838	ebi-a-GCST005038	rs740474	T	C	0.4167	Allergic disease (asthma, hay fever or eczema) || id:ebi-a-GCST005038	TRUE	reported	igd
0.0057	1.1e-36	5	110470137	-0.0723	360838	ebi-a-GCST005038	rs6594499	A	C	0.4813	Allergic disease (asthma, hay fever or eczema) || id:ebi-a-GCST005038	TRUE	reported	igd
0.0059	7.54e-10	5	141539339	0.0366	360838	ebi-a-GCST005038	rs249677	A	C	0.3605	Allergic disease (asthma, hay fever or eczema) || id:ebi-a-GCST005038	TRUE	reported	igd
0.0061	1.54e-08	5	159909345	0.0344	360838	ebi-a-GCST005038	rs2910162	G	A	0.6837	Allergic disease (asthma, hay fever or eczema) || id:ebi-a-GCST005038	TRUE	reported	igd
0.011	1.68e-10	5	14610309	0.07	360838	ebi-a-GCST005038	rs16903574	G	C	0.91837	Allergic disease (asthma, hay fever or eczema) || id:ebi-a-GCST005038	TRUE	reported	igd
0.0073	1.62e-16	5	131996500	-0.0601	360838	ebi-a-GCST005038	rs848	C	A	0.7636	Allergic disease (asthma, hay fever or eczema) || id:ebi-a-GCST005038	TRUE	reported	igd
0.006	1.03e-12	6	90987512	-0.0427	360838	ebi-a-GCST005038	rs2134814	G	C	0.6463	Allergic disease (asthma, hay fever or eczema) || id:ebi-a-GCST005038	TRUE	reported	igd
0.0071	2.52e-38	6	32626403	-0.0913	360838	ebi-a-GCST005038	rs34004019	G	A	0.6956	Allergic disease (asthma, hay fever or eczema) || id:ebi-a-GCST005038	TRUE	reported	igd
0.0071	1.02e-08	6	106667535	0.0406	360838	ebi-a-GCST005038	rs9372120	G	T	0.8248	Allergic disease (asthma, hay fever or eczema) || id:ebi-a-GCST005038	TRUE	reported	igd
0.0095	2.25e-10	6	33048380	-0.0601	360838	ebi-a-GCST005038	rs3128959	A	G	0.1241	Allergic disease (asthma, hay fever or eczema) || id:ebi-a-GCST005038	TRUE	reported	igd
0.0082	6.92e-11	7	77018542	-0.0534	360838	ebi-a-GCST005038	rs4296977	T	C	0.1582	Allergic disease (asthma, hay fever or eczema) || id:ebi-a-GCST005038	TRUE	reported	igd
0.0057	8.81e-13	7	20560996	-0.041	360838	ebi-a-GCST005038	rs6461503	C	T	0.5272	Allergic disease (asthma, hay fever or eczema) || id:ebi-a-GCST005038	TRUE	reported	igd
0.0071	8.27e-09	7	50253897	0.041	360838	ebi-a-GCST005038	rs17664743	A	G	0.2041	Allergic disease (asthma, hay fever or eczema) || id:ebi-a-GCST005038	TRUE	reported	igd
0.0059	1.03e-12	8	81294702	-0.0419	360838	ebi-a-GCST005038	rs2221641	T	C	0.3878	Allergic disease (asthma, hay fever or eczema) || id:ebi-a-GCST005038	TRUE	reported	igd
0.0063	1.74e-10	8	128814091	-0.04	360838	ebi-a-GCST005038	rs6990534	G	A	0.6429	Allergic disease (asthma, hay fever or eczema) || id:ebi-a-GCST005038	TRUE	reported	igd
0.0103	2.72e-09	9	131613191	-0.0615	360838	ebi-a-GCST005038	rs12551834	A	G	0.07993	Allergic disease (asthma, hay fever or eczema) || id:ebi-a-GCST005038	TRUE	reported	igd
0.0078	2.6e-26	9	6208030	0.0828	360838	ebi-a-GCST005038	rs144829310	T	G	0.1565	Allergic disease (asthma, hay fever or eczema) || id:ebi-a-GCST005038	TRUE	reported	igd
0.0057	7.23e-09	10	8565990	-0.0332	360838	ebi-a-GCST005038	rs2477923	C	T	0.5017	Allergic disease (asthma, hay fever or eczema) || id:ebi-a-GCST005038	TRUE	reported	igd
0.0091	1.35e-13	10	6115639	0.0674	360838	ebi-a-GCST005038	rs62626322	G	T	0.90306	Allergic disease (asthma, hay fever or eczema) || id:ebi-a-GCST005038	TRUE	reported	igd
0.0094	3.31e-23	10	9049253	-0.0934	360838	ebi-a-GCST005038	rs12413578	T	C	0.09864	Allergic disease (asthma, hay fever or eczema) || id:ebi-a-GCST005038	TRUE	reported	igd
0.0058	1.15e-12	11	65551957	0.0412	360838	ebi-a-GCST005038	rs479844	G	A	0.5714	Allergic disease (asthma, hay fever or eczema) || id:ebi-a-GCST005038	TRUE	reported	igd
0.0057	8.92e-52	11	76281593	0.0869	360838	ebi-a-GCST005038	rs2212434	T	C	0.4286	Allergic disease (asthma, hay fever or eczema) || id:ebi-a-GCST005038	TRUE	reported	igd
0.0064	1.48e-12	11	111469582	-0.0456	360838	ebi-a-GCST005038	rs10789841	C	T	0.6905	Allergic disease (asthma, hay fever or eczema) || id:ebi-a-GCST005038	TRUE	reported	igd
0.0078	3.54e-14	11	118743286	-0.0592	360838	ebi-a-GCST005038	rs12365699	A	G	0.1531	Allergic disease (asthma, hay fever or eczema) || id:ebi-a-GCST005038	TRUE	reported	igd
0.0098	3.25e-11	11	76343428	-0.0653	360838	ebi-a-GCST005038	rs11236814	T	A	0.90816	Allergic disease (asthma, hay fever or eczema) || id:ebi-a-GCST005038	TRUE	reported	igd
0.006	2.4e-08	11	36327582	0.0334	360838	ebi-a-GCST005038	rs11033545	G	T	0.5578	Allergic disease (asthma, hay fever or eczema) || id:ebi-a-GCST005038	TRUE	reported	igd
0.0059	3.57e-13	12	121363724	-0.0428	360838	ebi-a-GCST005038	rs6489785	C	T	0.631	Allergic disease (asthma, hay fever or eczema) || id:ebi-a-GCST005038	TRUE	reported	igd
0.0094	1.15e-18	12	57489709	-0.0828	360838	ebi-a-GCST005038	rs1059513	C	T	0.8895	Allergic disease (asthma, hay fever or eczema) || id:ebi-a-GCST005038	TRUE	reported	igd
0.007	1.41e-08	13	41173408	0.0396	360838	ebi-a-GCST005038	rs4943794	C	G	0.2262	Allergic disease (asthma, hay fever or eczema) || id:ebi-a-GCST005038	TRUE	reported	igd
0.0063	1.33e-09	14	68754695	-0.0382	360838	ebi-a-GCST005038	rs1885013	A	G	0.3588	Allergic disease (asthma, hay fever or eczema) || id:ebi-a-GCST005038	TRUE	reported	igd
0.0085	1.1e-09	15	61068347	-0.0518	360838	ebi-a-GCST005038	rs10519067	A	G	0.1395	Allergic disease (asthma, hay fever or eczema) || id:ebi-a-GCST005038	TRUE	reported	igd
0.006	1.54e-08	15	70563984	0.0337	360838	ebi-a-GCST005038	rs8030821	T	A	0.6105	Allergic disease (asthma, hay fever or eczema) || id:ebi-a-GCST005038	TRUE	reported	igd
0.0061	1.28e-08	15	91045408	-0.0346	360838	ebi-a-GCST005038	rs3540	A	G	0.3452	Allergic disease (asthma, hay fever or eczema) || id:ebi-a-GCST005038	TRUE	reported	igd
0.0059	7.68e-12	15	41782684	0.0403	360838	ebi-a-GCST005038	rs12440045	C	A	0.5476	Allergic disease (asthma, hay fever or eczema) || id:ebi-a-GCST005038	TRUE	reported	igd
0.0119	2.18e-08	16	27371539	0.0665	360838	ebi-a-GCST005038	rs3024665	T	C	0.07653	Allergic disease (asthma, hay fever or eczema) || id:ebi-a-GCST005038	TRUE	reported	igd
0.0066	4.62e-26	16	11225064	-0.0697	360838	ebi-a-GCST005038	rs2241099	G	C	0.7381	Allergic disease (asthma, hay fever or eczema) || id:ebi-a-GCST005038	TRUE	reported	igd
0.0061	4.98e-08	17	1395682	-0.0335	360838	ebi-a-GCST005038	rs12941864	T	C	0.466	Allergic disease (asthma, hay fever or eczema) || id:ebi-a-GCST005038	TRUE	reported	igd
0.0059	2.07e-21	17	38763200	0.0563	360838	ebi-a-GCST005038	rs11658582	G	C	0.5663	Allergic disease (asthma, hay fever or eczema) || id:ebi-a-GCST005038	TRUE	reported	igd
0.012	2.29e-14	19	33721455	-0.0917	360838	ebi-a-GCST005038	rs10414065	T	C	0.07823	Allergic disease (asthma, hay fever or eczema) || id:ebi-a-GCST005038	TRUE	reported	igd
0.0074	2.95e-14	20	52208356	-0.0559	360838	ebi-a-GCST005038	rs2766678	A	G	0.2126	Allergic disease (asthma, hay fever or eczema) || id:ebi-a-GCST005038	TRUE	reported	igd
0.0077	1.98e-08	20	50154647	-0.0432	360838	ebi-a-GCST005038	rs12625547	G	T	0.7857	Allergic disease (asthma, hay fever or eczema) || id:ebi-a-GCST005038	TRUE	reported	igd

## Sheet: Table S4
Table S4: The single nucleotide polymorphism selected for asthma to perform Mendelian randomization analysis.
chr.exposure	pos.exposure	beta.exposure	se.exposure	pval.exposure	samplesize.exposure	id.exposure	SNP	effect_allele.exposure	other_allele.exposure	exposure	mr_keep.exposure	pval_origin.exposure	data_source.exposure
1	159710093	-0.0685548	0.0130432	1.47001e-07	127669	ebi-a-GCST006862	rs12728740	A	C	|| id:ebi-a-GCST006862	TRUE	reported	igd
1	109843775	0.199035	0.0428071	3.32997e-06	127669	ebi-a-GCST006862	rs11583969	T	C	|| id:ebi-a-GCST006862	TRUE	reported	igd
2	8438693	-0.0674246	0.0141098	1.76999e-06	127669	ebi-a-GCST006862	rs346835	T	C	|| id:ebi-a-GCST006862	TRUE	reported	igd
2	10512864	0.0599617	0.0130769	4.53002e-06	127669	ebi-a-GCST006862	rs11684791	C	A	|| id:ebi-a-GCST006862	TRUE	reported	igd
2	102953617	-0.174246	0.0187462	1.46994e-20	127669	ebi-a-GCST006862	rs3771180	T	G	|| id:ebi-a-GCST006862	TRUE	reported	igd
2	112470707	0.0584139	0.0126514	3.89e-06	127669	ebi-a-GCST006862	rs11686294	A	G	|| id:ebi-a-GCST006862	TRUE	reported	igd
2	224662848	0.0653842	0.0132342	7.79005e-07	127669	ebi-a-GCST006862	rs7599342	T	C	|| id:ebi-a-GCST006862	TRUE	reported	igd
3	69280903	-0.290868	0.0630379	3.95003e-06	127669	ebi-a-GCST006862	rs4447768	T	C	|| id:ebi-a-GCST006862	TRUE	reported	igd
3	20940656	-0.0608181	0.0129543	2.66999e-06	127669	ebi-a-GCST006862	rs6770872	G	A	|| id:ebi-a-GCST006862	TRUE	reported	igd
3	188102716	-0.0618699	0.012665	1.03001e-06	127669	ebi-a-GCST006862	rs2889896	T	C	|| id:ebi-a-GCST006862	TRUE	reported	igd
5	110198114	0.145249	0.0223435	7.98914e-11	127669	ebi-a-GCST006862	rs6893213	T	C	|| id:ebi-a-GCST006862	TRUE	reported	igd
5	141492419	0.0795664	0.0129698	8.53002e-10	127669	ebi-a-GCST006862	rs7705042	A	C	|| id:ebi-a-GCST006862	TRUE	reported	igd
5	110404999	0.140203	0.0134563	2.03002e-25	127669	ebi-a-GCST006862	rs10455025	C	A	|| id:ebi-a-GCST006862	TRUE	reported	igd
5	131995964	-0.11964	0.0155377	1.35988e-14	127669	ebi-a-GCST006862	rs20541	G	A	|| id:ebi-a-GCST006862	TRUE	reported	igd
5	33362393	0.115972	0.0234185	7.34007e-07	127669	ebi-a-GCST006862	rs155585	C	T	|| id:ebi-a-GCST006862	TRUE	reported	igd
6	90986686	-0.0955447	0.01336	8.58025e-13	127669	ebi-a-GCST006862	rs2325291	A	G	|| id:ebi-a-GCST006862	TRUE	reported	igd
8	81289787	-0.0739156	0.0132341	2.33002e-08	127669	ebi-a-GCST006862	rs10957979	G	A	|| id:ebi-a-GCST006862	TRUE	reported	igd
9	127071493	0.0599005	0.0130616	4.52002e-06	127669	ebi-a-GCST006862	rs10986311	C	T	|| id:ebi-a-GCST006862	TRUE	reported	igd
9	101830199	0.0710339	0.0151224	2.63998e-06	127669	ebi-a-GCST006862	rs4742756	A	G	|| id:ebi-a-GCST006862	TRUE	reported	igd
9	6209697	-0.158148	0.0141255	4.26973e-29	127669	ebi-a-GCST006862	rs992969	G	A	|| id:ebi-a-GCST006862	TRUE	reported	igd
10	21668199	0.083674	0.0172642	1.26e-06	127669	ebi-a-GCST006862	rs12245880	T	C	|| id:ebi-a-GCST006862	TRUE	reported	igd
10	89781890	-0.0661244	0.0137565	1.52999e-06	127669	ebi-a-GCST006862	rs12412656	G	A	|| id:ebi-a-GCST006862	TRUE	reported	igd
10	9054787	-0.0843102	0.0131665	1.51999e-10	127669	ebi-a-GCST006862	rs1663687	A	G	|| id:ebi-a-GCST006862	TRUE	reported	igd
11	76299194	0.105003	0.0132994	2.90001e-15	127669	ebi-a-GCST006862	rs2155219	T	G	|| id:ebi-a-GCST006862	TRUE	reported	igd
11	61637466	-0.0926536	0.0184135	4.86004e-07	127669	ebi-a-GCST006862	rs174627	A	G	|| id:ebi-a-GCST006862	TRUE	reported	igd
12	121400244	0.0629747	0.0132173	1.88999e-06	127669	ebi-a-GCST006862	rs7961554	C	A	|| id:ebi-a-GCST006862	TRUE	reported	igd
12	57503775	0.0759483	0.013024	5.49997e-09	127669	ebi-a-GCST006862	rs167769	T	C	|| id:ebi-a-GCST006862	TRUE	reported	igd
13	84456735	0.066675	0.0144387	3.87998e-06	127669	ebi-a-GCST006862	rs9546538	C	T	|| id:ebi-a-GCST006862	TRUE	reported	igd
15	61068347	-0.120823	0.0188606	1.49001e-10	127669	ebi-a-GCST006862	rs10519067	A	G	|| id:ebi-a-GCST006862	TRUE	reported	igd
15	81407517	0.0688195	0.0147429	3.03997e-06	127669	ebi-a-GCST006862	rs2457382	C	T	|| id:ebi-a-GCST006862	TRUE	reported	igd
16	3699822	-0.0790963	0.0165849	1.84999e-06	127669	ebi-a-GCST006862	rs3751841	T	G	|| id:ebi-a-GCST006862	TRUE	reported	igd
16	77529953	0.178251	0.0376017	2.13e-06	127669	ebi-a-GCST006862	rs16944061	T	C	|| id:ebi-a-GCST006862	TRUE	reported	igd
16	11219041	-0.103741	0.0147559	2.06016e-12	127669	ebi-a-GCST006862	rs12935657	A	G	|| id:ebi-a-GCST006862	TRUE	reported	igd

## Sheet: Table S5
Table S5: The single nucleotide polymorphism selected for heart arrhythmia to perform Mendelian randomization analysis.
eaf.exposure	samplesize.exposure	beta.exposure	se.exposure	pval.exposure	other_allele.exposure	effect_allele.exposure	SNP	exposure	mr_keep.exposure	pval_origin.exposure	id.exposure	data_source.exposure
0.0258224	361141	0.00238273	0.000573202	3.23e-05	G	A	rs61871317	exposure	TRUE	reported	lsqw0r	textfile
0.17741	361141	-0.000941676	0.000230433	4.38e-05	A	T	rs2440069	exposure	TRUE	reported	lsqw0r	textfile
0.00260988	361141	0.00775	0.00174098	8.53e-06	C	A	rs142235368	exposure	TRUE	reported	lsqw0r	textfile
0.00659992	361141	0.00445841	0.00108123	3.73e-05	G	A	rs9423359	exposure	TRUE	reported	lsqw0r	textfile
0.036375	361141	-0.00203979	0.000467471	1.28e-05	A	C	rs12242056	exposure	TRUE	reported	lsqw0r	textfile
0.0178503	361141	0.00330135	0.000703318	2.68e-06	T	A	rs150602025	exposure	TRUE	reported	lsqw0r	textfile
0.0179823	361141	0.00319535	0.000676265	2.3e-06	T	C	rs118155498	exposure	TRUE	reported	lsqw0r	textfile
0.0206791	361141	0.00254807	0.000623845	4.42e-05	A	G	rs45508497	exposure	TRUE	reported	lsqw0r	textfile
0.00315822	361141	0.00703313	0.0016082	1.22e-05	C	T	rs79017099	exposure	TRUE	reported	lsqw0r	textfile
0.160767	361141	0.0010988	0.000238355	4.03e-06	A	C	rs72998730	exposure	TRUE	reported	lsqw0r	textfile
0.0248212	361141	0.00257358	0.000606034	2.17e-05	G	A	rs1804829	exposure	TRUE	reported	lsqw0r	textfile
0.0296733	361141	0.00233339	0.000516433	6.24e-06	A	T	rs3758951	exposure	TRUE	reported	lsqw0r	textfile
0.272929	361141	-0.000914394	0.000217221	2.56e-05	A	C	rs7109599	exposure	TRUE	reported	lsqw0r	textfile
0.044141	361141	0.00187625	0.00042849	1.19e-05	G	A	rs2515242	exposure	TRUE	reported	lsqw0r	textfile
0.0145761	361141	0.00303344	0.000731547	3.38e-05	C	A	rs182962539	exposure	TRUE	reported	lsqw0r	textfile
0.355275	361141	0.000776716	0.000183275	2.26e-05	T	A	rs2917524	exposure	TRUE	reported	lsqw0r	textfile
0.187361	361141	-0.000927117	0.000225221	3.85e-05	C	T	rs7102482	exposure	TRUE	reported	lsqw0r	textfile
0.00999118	361141	0.00383196	0.000885424	1.51e-05	G	C	rs149694702	exposure	TRUE	reported	lsqw0r	textfile
0.0263463	361141	-0.00225379	0.000555493	4.97e-05	T	C	rs11054453	exposure	TRUE	reported	lsqw0r	textfile
0.198012	361141	-0.000929	0.000228751	4.88e-05	C	G	rs838500	exposure	TRUE	reported	lsqw0r	textfile
0.0617568	361141	0.00154426	0.000370633	3.09e-05	T	C	rs113882544	exposure	TRUE	reported	lsqw0r	textfile
0.01307	361141	0.00352306	0.000804672	1.2e-05	C	T	rs12822560	exposure	TRUE	reported	lsqw0r	textfile
0.0216979	361141	0.00295595	0.000600236	8.46e-07	T	C	rs117825839	exposure	TRUE	reported	lsqw0r	textfile
0.0306599	361141	0.00230564	0.000522489	1.02e-05	A	G	rs118117743	exposure	TRUE	reported	lsqw0r	textfile
0.00984464	361141	0.00413399	0.000969256	2e-05	A	G	rs150776905	exposure	TRUE	reported	lsqw0r	textfile
0.122901	361141	-0.00114411	0.000267157	1.85e-05	G	A	rs113342640	exposure	TRUE	reported	lsqw0r	textfile
0.0164521	361141	0.00309517	0.00070817	1.24e-05	T	C	rs76940492	exposure	TRUE	reported	lsqw0r	textfile
0.372509	361141	0.000781121	0.000181791	1.73e-05	T	C	rs1241444	exposure	TRUE	reported	lsqw0r	textfile
0.0193053	361141	0.00297956	0.000657311	5.82e-06	T	C	rs112785265	exposure	TRUE	reported	lsqw0r	textfile
0.27892	361141	0.000931904	0.000195929	1.97e-06	A	T	rs7149616	exposure	TRUE	reported	lsqw0r	textfile
0.312956	361141	-0.000912829	0.000188961	1.36e-06	A	T	rs1872160	exposure	TRUE	reported	lsqw0r	textfile
0.202595	361141	0.000995075	0.000223436	8.45e-06	T	C	rs1458990	exposure	TRUE	reported	lsqw0r	textfile
0.0567187	361141	0.00159526	0.000381187	2.85e-05	G	A	rs17256667	exposure	TRUE	reported	lsqw0r	textfile
0.0547989	361141	0.00162012	0.000388183	3e-05	G	A	rs8010875	exposure	TRUE	reported	lsqw0r	textfile
0.0995467	361141	0.00122497	0.000296935	3.7e-05	G	A	rs4525468	exposure	TRUE	reported	lsqw0r	textfile
0.0178399	361141	0.00298097	0.000723113	3.75e-05	C	T	rs117975199	exposure	TRUE	reported	lsqw0r	textfile
0.0111336	361141	0.00347775	0.000851657	4.44e-05	C	G	rs117454419	exposure	TRUE	reported	lsqw0r	textfile
0.0163883	361141	0.00305737	0.000689926	9.36e-06	A	G	rs76560342	exposure	TRUE	reported	lsqw0r	textfile
0.0232839	361141	0.00262639	0.000602614	1.31e-05	C	T	rs181096877	exposure	TRUE	reported	lsqw0r	textfile
0.0528479	361141	-0.00174888	0.000396947	1.05e-05	A	G	rs144463564	exposure	TRUE	reported	lsqw0r	textfile
0.0523543	361141	-0.00162564	0.000397322	4.29e-05	G	C	rs2550427	exposure	TRUE	reported	lsqw0r	textfile
0.061116	361141	0.00151652	0.000365961	3.41e-05	A	G	rs79030237	exposure	TRUE	reported	lsqw0r	textfile
0.210037	361141	0.00101914	0.000216048	2.39e-06	G	A	rs62049509	exposure	TRUE	reported	lsqw0r	textfile
0.00555976	361141	0.00529588	0.0013043	4.9e-05	C	T	rs139132726	exposure	TRUE	reported	lsqw0r	textfile
0.267259	361141	-0.000844098	0.000199226	2.27e-05	T	C	rs9960028	exposure	TRUE	reported	lsqw0r	textfile
0.164953	361141	0.000973772	0.000237502	4.13e-05	A	C	rs72865431	exposure	TRUE	reported	lsqw0r	textfile
0.165488	361141	-0.000963652	0.000236157	4.49e-05	G	A	rs2037511	exposure	TRUE	reported	lsqw0r	textfile
0.013491	361141	0.00362136	0.000788207	4.34e-06	C	A	rs140627797	exposure	TRUE	reported	lsqw0r	textfile
0.0134443	361141	0.00324893	0.000791888	4.08e-05	G	A	rs138897184	exposure	TRUE	reported	lsqw0r	textfile
0.152006	361141	0.00109464	0.000245356	8.14e-06	T	C	rs12461293	exposure	TRUE	reported	lsqw0r	textfile
0.0265991	361141	0.00237871	0.000563818	2.46e-05	C	G	rs142077949	exposure	TRUE	reported	lsqw0r	textfile
0.0256411	361141	0.00245953	0.000567452	1.46e-05	C	G	rs184063226	exposure	TRUE	reported	lsqw0r	textfile
0.0163861	361141	0.0031769	0.000694147	4.73e-06	T	C	rs284249	exposure	TRUE	reported	lsqw0r	textfile
0.013248	361141	0.00410986	0.000835482	8.7e-07	G	A	rs115901386	exposure	TRUE	reported	lsqw0r	textfile
0.205949	361141	-0.000906553	0.000216591	2.85e-05	A	G	rs11240081	exposure	TRUE	reported	lsqw0r	textfile
0.00918924	361141	0.00469266	0.000995894	2.45e-06	G	A	rs752640	exposure	TRUE	reported	lsqw0r	textfile
0.0307144	361141	0.00208795	0.000512913	4.69e-05	T	C	rs144950124	exposure	TRUE	reported	lsqw0r	textfile
0.0160413	361141	0.00342202	0.000716332	1.78e-06	G	C	rs181235579	exposure	TRUE	reported	lsqw0r	textfile
0.280888	361141	-0.000817668	0.0001955	2.88e-05	C	G	rs4844410	exposure	TRUE	reported	lsqw0r	textfile
0.0328806	361141	0.0022081	0.000495283	8.27e-06	G	A	rs1007456	exposure	TRUE	reported	lsqw0r	textfile
0.00266043	361141	0.00762406	0.0018084	2.49e-05	G	C	rs111374781	exposure	TRUE	reported	lsqw0r	textfile
0.0571727	361141	-0.00158271	0.00037773	2.79e-05	C	T	rs6089933	exposure	TRUE	reported	lsqw0r	textfile
0.0306967	361141	0.00239658	0.000526922	5.41e-06	A	T	rs143310009	exposure	TRUE	reported	lsqw0r	textfile
0.376283	361141	0.000795259	0.00018121	1.14e-05	C	T	rs2828737	exposure	TRUE	reported	lsqw0r	textfile
0.00465525	361141	0.00703288	0.00135777	2.22e-07	C	T	rs118059952	exposure	TRUE	reported	lsqw0r	textfile
0.0208317	361141	0.0025955	0.000632917	4.12e-05	T	C	rs12479443	exposure	TRUE	reported	lsqw0r	textfile
0.0668361	361141	0.00147495	0.000354659	3.2e-05	G	C	rs13033857	exposure	TRUE	reported	lsqw0r	textfile
0.168019	361141	-0.00101213	0.000240989	2.67e-05	A	G	rs10166120	exposure	TRUE	reported	lsqw0r	textfile
0.195974	361141	-0.000901199	0.000221413	4.7e-05	G	A	rs11124407	exposure	TRUE	reported	lsqw0r	textfile
0.0617497	361141	-0.00165455	0.000369284	7.45e-06	A	T	rs6749238	exposure	TRUE	reported	lsqw0r	textfile
0.0264952	361141	0.00222327	0.000545194	4.54e-05	T	C	rs78248679	exposure	TRUE	reported	lsqw0r	textfile
0.0248733	361141	0.00274549	0.000607722	6.25e-06	A	C	rs144449119	exposure	TRUE	reported	lsqw0r	textfile
0.0378865	361141	0.00202992	0.000494602	4.06e-05	G	A	rs62270468	exposure	TRUE	reported	lsqw0r	textfile
0.487682	361141	0.000740057	0.000175109	2.38e-05	T	G	rs1919987	exposure	TRUE	reported	lsqw0r	textfile
0.0906403	361141	0.00131232	0.000310721	2.41e-05	G	C	rs9853335	exposure	TRUE	reported	lsqw0r	textfile
0.302019	361141	-0.000818411	0.000192351	2.09e-05	T	A	rs9863676	exposure	TRUE	reported	lsqw0r	textfile
0.0598639	361141	0.00172032	0.00037332	4.06e-06	G	T	rs842280	exposure	TRUE	reported	lsqw0r	textfile
0.0258874	361141	0.00232421	0.00055133	2.49e-05	G	A	rs116063918	exposure	TRUE	reported	lsqw0r	textfile
0.0152438	361141	0.00358839	0.000724594	7.34e-07	G	A	rs115068750	exposure	TRUE	reported	lsqw0r	textfile
0.269028	361141	-0.000867047	0.000210033	3.66e-05	T	C	rs71306196	exposure	TRUE	reported	lsqw0r	textfile
0.00737035	361141	0.00435472	0.00104934	3.33e-05	G	A	rs115258742	exposure	TRUE	reported	lsqw0r	textfile
0.193436	361141	-0.00124677	0.000222099	1.98e-08	T	G	rs13143308	exposure	TRUE	reported	lsqw0r	textfile
0.10192	361141	-0.00122216	0.00028977	2.47e-05	G	A	rs6820268	exposure	TRUE	reported	lsqw0r	textfile
0.126662	361141	-0.00116451	0.000276131	2.47e-05	C	A	rs17317075	exposure	TRUE	reported	lsqw0r	textfile
0.0366569	361141	-0.00195207	0.000476398	4.18e-05	G	T	rs79168943	exposure	TRUE	reported	lsqw0r	textfile
0.0170571	361141	0.00291042	0.000678884	1.81e-05	A	G	rs142467248	exposure	TRUE	reported	lsqw0r	textfile
0.0631983	361141	0.00155446	0.000360244	1.6e-05	G	T	rs75119681	exposure	TRUE	reported	lsqw0r	textfile
0.0410366	361141	0.00188702	0.000441377	1.91e-05	A	G	rs62303615	exposure	TRUE	reported	lsqw0r	textfile
0.0858971	361141	0.00126878	0.000312766	4.98e-05	G	T	rs142706671	exposure	TRUE	reported	lsqw0r	textfile
0.0216143	361141	0.00263886	0.000630011	2.81e-05	C	T	rs150911631	exposure	TRUE	reported	lsqw0r	textfile
0.386616	361141	-0.00078971	0.000181023	1.29e-05	A	G	rs185019	exposure	TRUE	reported	lsqw0r	textfile
0.0381458	361141	0.00188134	0.000456621	3.79e-05	C	T	rs4958464	exposure	TRUE	reported	lsqw0r	textfile
0.0570582	361141	-0.00188854	0.000385434	9.6e-07	C	T	rs74412497	exposure	TRUE	reported	lsqw0r	textfile
0.291389	361141	-0.000807834	0.000195715	3.67e-05	G	A	rs1876209	exposure	TRUE	reported	lsqw0r	textfile
0.427563	361141	-0.000720985	0.000177227	4.74e-05	C	T	rs11739158	exposure	TRUE	reported	lsqw0r	textfile
0.107142	361141	0.00126167	0.000282665	8.07e-06	C	T	rs17082764	exposure	TRUE	reported	lsqw0r	textfile
0.00456708	361141	0.00643793	0.00137108	2.66e-06	C	T	rs77552585	exposure	TRUE	reported	lsqw0r	textfile
0.0151974	361141	0.00306175	0.000731877	2.87e-05	A	C	rs117380461	exposure	TRUE	reported	lsqw0r	textfile
0.313673	361141	-0.000797001	0.000191042	3.02e-05	T	A	rs114983865	exposure	TRUE	reported	lsqw0r	textfile
0.0190641	361141	0.00304057	0.000642729	2.24e-06	C	T	rs77423005	exposure	TRUE	reported	lsqw0r	textfile
0.113399	361141	0.00121774	0.000278422	1.22e-05	G	A	rs35754625	exposure	TRUE	reported	lsqw0r	textfile
0.0104627	361141	0.00357573	0.000861121	3.29e-05	C	T	rs117795419	exposure	TRUE	reported	lsqw0r	textfile
0.0195046	361141	0.00275551	0.000636713	1.51e-05	C	T	rs71578277	exposure	TRUE	reported	lsqw0r	textfile
0.0151466	361141	0.0032689	0.000787537	3.31e-05	G	A	rs142390453	exposure	TRUE	reported	lsqw0r	textfile
0.00946522	361141	0.00428785	0.000933401	4.35e-06	T	C	rs142301972	exposure	TRUE	reported	lsqw0r	textfile
0.0228164	361141	0.00250739	0.000600053	2.93e-05	A	G	rs113944040	exposure	TRUE	reported	lsqw0r	textfile
0.0125409	361141	0.00366074	0.000859831	2.07e-05	T	C	rs73096902	exposure	TRUE	reported	lsqw0r	textfile
0.0193646	361141	0.00317389	0.000678863	2.94e-06	C	G	rs145011195	exposure	TRUE	reported	lsqw0r	textfile
0.0462183	361141	0.00187469	0.000421602	8.73e-06	T	C	rs57581833	exposure	TRUE	reported	lsqw0r	textfile
0.0158731	361141	0.00310197	0.00072048	1.67e-05	G	A	rs188138025	exposure	TRUE	reported	lsqw0r	textfile
0.0181515	361141	0.00294245	0.000661582	8.69e-06	T	C	rs144503444	exposure	TRUE	reported	lsqw0r	textfile
0.158087	361141	-0.0010304	0.000240576	1.84e-05	A	G	rs2722896	exposure	TRUE	reported	lsqw0r	textfile
0.060734	361141	0.00150947	0.00037039	4.6e-05	C	A	rs79584818	exposure	TRUE	reported	lsqw0r	textfile
0.164186	361141	0.00105365	0.000237097	8.83e-06	C	T	rs945249	exposure	TRUE	reported	lsqw0r	textfile
0.0442994	361141	0.00179129	0.000427854	2.83e-05	C	A	rs75190475	exposure	TRUE	reported	lsqw0r	textfile
0.219839	361141	0.000931618	0.000212537	1.17e-05	C	T	rs10512103	exposure	TRUE	reported	lsqw0r	textfile
0.054541	361141	-0.00169373	0.000385842	1.14e-05	C	T	rs12348732	exposure	TRUE	reported	lsqw0r	textfile

## Sheet: Table S6
Table S6: The single nucleotide polymorphism selected for atrial fibrillation to perform Mendelian randomization analysis.
eaf.exposure	samplesize.exposure	beta.exposure	se.exposure	pval.exposure	other_allele.exposure	effect_allele.exposure	SNP	exposure	mr_keep.exposure	pval_origin.exposure	id.exposure	data_source.exposure
0.372371	361141	0.00115974	0.000214134	6.1e-08	T	C	rs10786665	exposure	TRUE	reported	YNPw6s	textfile
0.145583	361141	0.0013172	0.000295312	8.18e-06	G	A	rs11815048	exposure	TRUE	reported	YNPw6s	textfile
0.122558	361141	0.00203711	0.000319481	1.82e-10	T	A	rs35176054	exposure	TRUE	reported	YNPw6s	textfile
0.485028	361141	-0.000930277	0.000209673	9.13e-06	C	G	rs7897544	exposure	TRUE	reported	YNPw6s	textfile
0.0354603	361141	0.00232658	0.000569104	4.35e-05	A	G	rs11012358	exposure	TRUE	reported	YNPw6s	textfile
0.0119986	361141	0.00522227	0.00101304	2.54e-07	A	G	rs149366208	exposure	TRUE	reported	YNPw6s	textfile
0.329978	361141	-0.000971299	0.000220445	1.05e-05	G	A	rs7921023	exposure	TRUE	reported	YNPw6s	textfile
0.0229522	361141	0.00298129	0.000713967	2.97e-05	C	T	rs565985750	exposure	TRUE	reported	YNPw6s	textfile
0.0134358	361141	0.0044745	0.000972734	4.23e-06	C	T	rs117671124	exposure	TRUE	reported	YNPw6s	textfile
0.307345	361141	0.000966319	0.000225693	1.86e-05	C	T	rs11042902	exposure	TRUE	reported	YNPw6s	textfile
0.049991	361141	0.0019954	0.000484568	3.82e-05	A	G	rs118158147	exposure	TRUE	reported	YNPw6s	textfile
0.0345673	361141	0.00233507	0.000572008	4.46e-05	G	A	rs78245932	exposure	TRUE	reported	YNPw6s	textfile
0.226464	361141	0.00134021	0.00024781	6.37e-08	A	G	rs2891503	exposure	TRUE	reported	YNPw6s	textfile
0.234216	361141	0.00104587	0.00025613	4.44e-05	G	C	rs189119902	exposure	TRUE	reported	YNPw6s	textfile
0.413063	361141	0.00113004	0.000212439	1.04e-07	A	G	rs1690117	exposure	TRUE	reported	YNPw6s	textfile
0.267786	361141	0.000968849	0.000233408	3.31e-05	C	T	rs3736185	exposure	TRUE	reported	YNPw6s	textfile
0.149021	361141	0.00126988	0.000291178	1.29e-05	C	T	rs1454934	exposure	TRUE	reported	YNPw6s	textfile
0.0106007	361141	0.00585099	0.00105733	3.14e-08	G	A	rs12427757	exposure	TRUE	reported	YNPw6s	textfile
0.0151176	361141	0.0035972	0.000882082	4.54e-05	G	A	rs143308991	exposure	TRUE	reported	YNPw6s	textfile
0.0248892	361141	0.00287829	0.000665874	1.54e-05	G	T	rs73178622	exposure	TRUE	reported	YNPw6s	textfile
0.00765678	361141	0.00530613	0.00127074	2.97e-05	G	A	rs73183407	exposure	TRUE	reported	YNPw6s	textfile
0.376419	361141	-0.000899643	0.000213732	2.56e-05	C	T	rs997416	exposure	TRUE	reported	YNPw6s	textfile
0.328678	361141	0.00094618	0.000221911	2.01e-05	T	C	rs35511920	exposure	TRUE	reported	YNPw6s	textfile
0.465047	361141	0.000909532	0.000210518	1.56e-05	A	T	rs178639	exposure	TRUE	reported	YNPw6s	textfile
0.270685	361141	0.00108582	0.00023339	3.28e-06	G	A	rs7140396	exposure	TRUE	reported	YNPw6s	textfile
0.288294	361141	0.00106375	0.000229806	3.68e-06	T	C	rs12431701	exposure	TRUE	reported	YNPw6s	textfile
0.368895	361141	-0.000953178	0.000214665	8.99e-06	A	G	rs10873299	exposure	TRUE	reported	YNPw6s	textfile
0.436204	361141	-0.000857651	0.000208816	4.01e-05	C	T	rs911368	exposure	TRUE	reported	YNPw6s	textfile
0.0166987	361141	0.00329535	0.00081062	4.8e-05	C	T	rs114921116	exposure	TRUE	reported	YNPw6s	textfile
0.0111779	361141	-0.00450733	0.00105724	2.01e-05	G	T	rs7173050	exposure	TRUE	reported	YNPw6s	textfile
0.0171529	361141	0.0033773	0.000813992	3.34e-05	G	A	rs139285147	exposure	TRUE	reported	YNPw6s	textfile
0.167052	361141	-0.0012345	0.000280529	1.08e-05	G	A	rs9938566	exposure	TRUE	reported	YNPw6s	textfile
0.167031	361141	0.00238852	0.000277397	7.3e-18	C	T	rs67329386	exposure	TRUE	reported	YNPw6s	textfile
0.00131073	361141	0.0144579	0.00307245	2.53e-06	C	A	rs55927733	exposure	TRUE	reported	YNPw6s	textfile
0.0469821	361141	0.00202248	0.000492312	3.99e-05	T	C	rs80194599	exposure	TRUE	reported	YNPw6s	textfile
0.118307	361141	-0.00155089	0.000328056	2.27e-06	A	G	rs4794419	exposure	TRUE	reported	YNPw6s	textfile
0.269526	361141	-0.00105166	0.000233408	6.62e-06	A	G	rs62059797	exposure	TRUE	reported	YNPw6s	textfile
0.367368	361141	0.000907271	0.000216438	2.77e-05	C	T	rs2160964	exposure	TRUE	reported	YNPw6s	textfile
0.0134338	361141	0.00464112	0.00089703	2.29e-07	C	T	rs79602996	exposure	TRUE	reported	YNPw6s	textfile
0.0229028	361141	0.00351789	0.000747376	2.52e-06	C	A	rs145777295	exposure	TRUE	reported	YNPw6s	textfile
0.00741195	361141	0.0055567	0.00122477	5.71e-06	C	T	rs151190556	exposure	TRUE	reported	YNPw6s	textfile
0.25375	361141	-0.000999114	0.00023795	2.68e-05	C	T	rs1510008	exposure	TRUE	reported	YNPw6s	textfile
0.26653	361141	0.000959413	0.000234551	4.31e-05	A	G	rs7247767	exposure	TRUE	reported	YNPw6s	textfile
0.0136641	361141	0.00493261	0.000960243	2.8e-07	G	A	rs55854871	exposure	TRUE	reported	YNPw6s	textfile
0.0206393	361141	0.00329543	0.000784033	2.63e-05	T	A	rs113100826	exposure	TRUE	reported	YNPw6s	textfile
0.324601	361141	-0.00143164	0.00022312	1.4e-10	A	G	rs1443926	exposure	TRUE	reported	YNPw6s	textfile
0.329014	361141	0.00176238	0.00022088	1.48e-15	G	C	rs11264278	exposure	TRUE	reported	YNPw6s	textfile
0.0441693	361141	0.00222727	0.000510314	1.27e-05	C	T	rs9333447	exposure	TRUE	reported	YNPw6s	textfile
0.0341513	361141	0.00236618	0.000573174	3.66e-05	A	G	rs74832855	exposure	TRUE	reported	YNPw6s	textfile
0.0745949	361141	0.00403094	0.000399956	6.93e-24	G	C	rs72700114	exposure	TRUE	reported	YNPw6s	textfile
0.436231	361141	-0.00111784	0.000208549	8.32e-08	C	T	rs577676	exposure	TRUE	reported	YNPw6s	textfile
0.0121081	361141	0.0043335	0.00100048	1.48e-05	T	C	rs72650349	exposure	TRUE	reported	YNPw6s	textfile
0.447364	361141	-0.000887856	0.000208204	2.01e-05	T	C	rs2275354	exposure	TRUE	reported	YNPw6s	textfile
0.371727	361141	-0.000916254	0.000215956	2.21e-05	T	C	rs6675980	exposure	TRUE	reported	YNPw6s	textfile
0.0125078	361141	0.00430012	0.000961566	7.75e-06	C	T	rs114722427	exposure	TRUE	reported	YNPw6s	textfile
0.0353685	361141	0.00230567	0.000560411	3.89e-05	C	G	rs41286866	exposure	TRUE	reported	YNPw6s	textfile
0.112086	361141	0.0014847	0.000330571	7.08e-06	C	T	rs275339	exposure	TRUE	reported	YNPw6s	textfile
0.0876306	361141	0.0015643	0.000365783	1.9e-05	C	T	rs2205782	exposure	TRUE	reported	YNPw6s	textfile
0.338655	361141	0.000906214	0.000220359	3.92e-05	T	G	rs926499	exposure	TRUE	reported	YNPw6s	textfile
0.0254617	361141	0.00329662	0.000685085	1.49e-06	C	T	rs144402621	exposure	TRUE	reported	YNPw6s	textfile
0.0227514	361141	0.0030029	0.000721035	3.12e-05	G	A	rs528009599	exposure	TRUE	reported	YNPw6s	textfile
0.215238	361141	-0.00109486	0.000254287	1.67e-05	T	C	rs80168611	exposure	TRUE	reported	YNPw6s	textfile
0.139108	361141	-0.00155075	0.000318357	1.11e-06	G	A	rs57007938	exposure	TRUE	reported	YNPw6s	textfile
0.381624	361141	0.000955603	0.000220153	1.42e-05	A	T	rs13021972	exposure	TRUE	reported	YNPw6s	textfile
0.178582	361141	0.00117005	0.000283106	3.58e-05	T	G	rs10201699	exposure	TRUE	reported	YNPw6s	textfile
0.120821	361141	-0.00139202	0.000336809	3.58e-05	T	C	rs13024465	exposure	TRUE	reported	YNPw6s	textfile
0.0131642	361141	0.00410381	0.000943363	1.36e-05	C	T	rs148851749	exposure	TRUE	reported	YNPw6s	textfile
0.0152359	361141	0.00362048	0.000887091	4.48e-05	C	G	rs142358599	exposure	TRUE	reported	YNPw6s	textfile
0.00552493	361141	0.0059882	0.00140256	1.96e-05	G	A	rs116479434	exposure	TRUE	reported	YNPw6s	textfile
0.107748	361141	-0.00149412	0.000351049	2.08e-05	G	A	rs147650122	exposure	TRUE	reported	YNPw6s	textfile
0.0197482	361141	0.00314051	0.000759658	3.56e-05	T	C	rs151056330	exposure	TRUE	reported	YNPw6s	textfile
0.342228	361141	0.000930294	0.000218488	2.06e-05	A	G	rs792839	exposure	TRUE	reported	YNPw6s	textfile
0.220172	361141	0.00117345	0.000250322	2.76e-06	T	C	rs9732	exposure	TRUE	reported	YNPw6s	textfile
0.192969	361141	-0.00525552	0.000261876	1.55e-89	G	A	rs6843082	exposure	TRUE	reported	YNPw6s	textfile
0.256938	361141	0.00201596	0.000237423	2.06e-17	C	A	rs4115273	exposure	TRUE	reported	YNPw6s	textfile
0.352025	361141	-0.00119017	0.000224164	1.1e-07	C	G	rs449333	exposure	TRUE	reported	YNPw6s	textfile
0.397328	361141	0.00087384	0.000213691	4.33e-05	C	T	rs79341154	exposure	TRUE	reported	YNPw6s	textfile
0.192426	361141	0.00115895	0.000262383	1e-05	C	T	rs4260495	exposure	TRUE	reported	YNPw6s	textfile
0.153854	361141	0.00121366	0.000287349	2.4e-05	C	T	rs34579949	exposure	TRUE	reported	YNPw6s	textfile
0.00843853	361141	-0.00489471	0.00114013	1.76e-05	G	A	rs200477354	exposure	TRUE	reported	YNPw6s	textfile
0.242827	361141	-0.0012341	0.000242897	3.76e-07	G	A	rs13131414	exposure	TRUE	reported	YNPw6s	textfile
0.0264953	361141	0.00278877	0.000665079	2.75e-05	C	A	rs537348306	exposure	TRUE	reported	YNPw6s	textfile
0.317483	361141	0.00139148	0.000223095	4.46e-10	C	G	rs6596412	exposure	TRUE	reported	YNPw6s	textfile
0.0172439	361141	0.00343803	0.000795909	1.56e-05	T	C	rs80009144	exposure	TRUE	reported	YNPw6s	textfile
0.49146	361141	-0.00112374	0.000209382	8.01e-08	C	T	rs9313620	exposure	TRUE	reported	YNPw6s	textfile
0.0296348	361141	0.0025404	0.000617292	3.87e-05	G	C	rs17077806	exposure	TRUE	reported	YNPw6s	textfile
0.0348341	361141	0.00245288	0.000576025	2.06e-05	T	C	rs57417669	exposure	TRUE	reported	YNPw6s	textfile
0.0399575	361141	0.00226942	0.000529559	1.82e-05	A	G	rs2937533	exposure	TRUE	reported	YNPw6s	textfile
0.0403214	361141	0.00259226	0.000573948	6.29e-06	A	C	rs577179839	exposure	TRUE	reported	YNPw6s	textfile
0.0394383	361141	-0.00224418	0.000533062	2.55e-05	T	G	rs150037392	exposure	TRUE	reported	YNPw6s	textfile
0.020616	361141	-0.00328607	0.000756163	1.39e-05	T	G	rs182273250	exposure	TRUE	reported	YNPw6s	textfile
0.0465248	361141	0.00203819	0.000491351	3.35e-05	T	C	rs77170649	exposure	TRUE	reported	YNPw6s	textfile
0.219164	361141	0.00111126	0.000250397	9.08e-06	G	A	rs214991	exposure	TRUE	reported	YNPw6s	textfile
0.0169669	361141	0.00340582	0.000822893	3.49e-05	C	G	rs7452748	exposure	TRUE	reported	YNPw6s	textfile
0.181108	361141	0.00118986	0.00026964	1.02e-05	C	A	rs7739762	exposure	TRUE	reported	YNPw6s	textfile
0.320498	361141	-0.000915092	0.00022323	4.14e-05	A	C	rs4537188	exposure	TRUE	reported	YNPw6s	textfile
0.00970792	361141	0.00442989	0.00106646	3.27e-05	C	T	rs150220705	exposure	TRUE	reported	YNPw6s	textfile
0.251327	361141	-0.00141979	0.000238656	2.7e-09	A	G	rs9886216	exposure	TRUE	reported	YNPw6s	textfile
0.332891	361141	-0.000912123	0.00022132	3.77e-05	A	G	rs62436747	exposure	TRUE	reported	YNPw6s	textfile
0.441965	361141	0.000871486	0.000208632	2.95e-05	A	G	rs2003526	exposure	TRUE	reported	YNPw6s	textfile
0.269914	361141	0.00104746	0.00023322	7.08e-06	T	C	rs12112152	exposure	TRUE	reported	YNPw6s	textfile
0.128439	361141	-0.00143624	0.000321722	8.04e-06	C	T	rs4726181	exposure	TRUE	reported	YNPw6s	textfile
0.00959182	361141	0.00445369	0.00106007	2.65e-05	G	A	rs76155896	exposure	TRUE	reported	YNPw6s	textfile
0.462863	361141	0.000884506	0.000208335	2.18e-05	C	T	rs11972273	exposure	TRUE	reported	YNPw6s	textfile
0.439775	361141	-0.000928285	0.000208514	8.51e-06	T	C	rs6978319	exposure	TRUE	reported	YNPw6s	textfile
0.241431	361141	0.000985569	0.000242097	4.68e-05	A	G	rs12680968	exposure	TRUE	reported	YNPw6s	textfile
0.0653886	361141	0.00174623	0.000418297	2.99e-05	C	T	rs17749211	exposure	TRUE	reported	YNPw6s	textfile
0.0668515	361141	0.00178291	0.000414982	1.74e-05	G	A	rs62520862	exposure	TRUE	reported	YNPw6s	textfile
0.09995	361141	0.00147452	0.000346845	2.13e-05	T	G	rs7833837	exposure	TRUE	reported	YNPw6s	textfile
0.205501	361141	0.00118871	0.000256042	3.44e-06	G	C	rs444010	exposure	TRUE	reported	YNPw6s	textfile
0.0112564	361141	0.00442031	0.00105017	2.56e-05	C	T	rs73229803	exposure	TRUE	reported	YNPw6s	textfile
0.422112	361141	-0.000900199	0.000209115	1.67e-05	T	C	rs346616	exposure	TRUE	reported	YNPw6s	textfile
0.299801	361141	0.00099303	0.000235366	2.45e-05	G	C	rs11786917	exposure	TRUE	reported	YNPw6s	textfile
0.0130372	361141	0.00444618	0.000961224	3.74e-06	A	C	rs200034700	exposure	TRUE	reported	YNPw6s	textfile
0.11191	361141	0.00136864	0.00032873	3.14e-05	A	G	rs57170229	exposure	TRUE	reported	YNPw6s	textfile
0.0528422	361141	0.00208511	0.00046276	6.61e-06	T	C	rs72740236	exposure	TRUE	reported	YNPw6s	textfile
0.410885	361141	0.00134293	0.000211499	2.16e-10	G	A	rs10993418	exposure	TRUE	reported	YNPw6s	textfile

## Sheet: Table S7
Table S7: The single nucleotide polymorphism selected for supraventricular tachycardia to perform Mendelian randomization analysis.
eaf.exposure	samplesize.exposure	beta.exposure	se.exposure	pval.exposure	other_allele.exposure	effect_allele.exposure	SNP	exposure	mr_keep.exposure	pval_origin.exposure	id.exposure	data_source.exposure
0.0121013	361141	0.00126663	0.000258939	1e-06	G	T	rs118096897	exposure	TRUE	reported	BnqYEk	textfile
0.0172123	361141	0.00101345	0.000214307	2.26e-06	C	T	rs112942705	exposure	TRUE	reported	BnqYEk	textfile
0.017547	361141	0.000921392	0.000205814	7.58e-06	G	C	rs7079860	exposure	TRUE	reported	BnqYEk	textfile
0.0162638	361141	0.00102652	0.000213049	1.45e-06	C	T	rs7074031	exposure	TRUE	reported	BnqYEk	textfile
0.393285	361141	-0.00022669	5.51e-05	3.92e-05	A	T	rs2280200	exposure	TRUE	reported	BnqYEk	textfile
0.0123011	361141	0.00112792	0.000257067	1.15e-05	T	C	rs141846227	exposure	TRUE	reported	BnqYEk	textfile
0.0156905	361141	0.000996331	0.000217161	4.48e-06	G	A	rs117149019	exposure	TRUE	reported	BnqYEk	textfile
0.0737533	361141	0.000473809	0.000105767	7.48e-06	G	A	rs61849775	exposure	TRUE	reported	BnqYEk	textfile
0.0192252	361141	0.00100295	0.000196058	3.13e-07	G	A	rs117421224	exposure	TRUE	reported	BnqYEk	textfile
0.0111882	361141	0.00109319	0.000263831	3.42e-05	A	G	rs117245508	exposure	TRUE	reported	BnqYEk	textfile
0.0113123	361141	0.00132242	0.00028165	2.66e-06	C	T	rs147058701	exposure	TRUE	reported	BnqYEk	textfile
0.0326344	361141	0.000620692	0.00015177	4.32e-05	C	T	rs77706947	exposure	TRUE	reported	BnqYEk	textfile
0.0195657	361141	0.000937883	0.000201175	3.13e-06	G	T	rs112080666	exposure	TRUE	reported	BnqYEk	textfile
0.0163728	361141	0.0009652	0.000226278	1.99e-05	G	A	rs150298847	exposure	TRUE	reported	BnqYEk	textfile
0.00555194	361141	0.00171437	0.000401548	1.96e-05	A	C	rs77893311	exposure	TRUE	reported	BnqYEk	textfile
0.0170545	361141	0.00105029	0.000212114	7.37e-07	G	A	rs76019202	exposure	TRUE	reported	BnqYEk	textfile
0.00802345	361141	0.00141126	0.000314765	7.34e-06	T	C	rs35378256	exposure	TRUE	reported	BnqYEk	textfile
0.0133811	361141	0.000970375	0.000236775	4.16e-05	G	A	rs191669766	exposure	TRUE	reported	BnqYEk	textfile
0.0434302	361141	-0.000605538	0.000133041	5.33e-06	T	G	rs4944218	exposure	TRUE	reported	BnqYEk	textfile
0.0292926	361141	0.000733363	0.000161996	5.98e-06	G	C	rs199961351	exposure	TRUE	reported	BnqYEk	textfile
0.0177774	361141	0.000900318	0.000208555	1.58e-05	G	C	rs74988471	exposure	TRUE	reported	BnqYEk	textfile
0.0180499	361141	0.000888026	0.000211749	2.74e-05	T	A	rs148338363	exposure	TRUE	reported	BnqYEk	textfile
0.0140128	361141	0.00115926	0.000230693	5.03e-07	A	G	rs117105892	exposure	TRUE	reported	BnqYEk	textfile
0.0679963	361141	0.000467338	0.000107412	1.36e-05	G	A	rs79075254	exposure	TRUE	reported	BnqYEk	textfile
0.0154589	361141	0.000971184	0.00022498	1.58e-05	C	T	rs117409343	exposure	TRUE	reported	BnqYEk	textfile
0.0107236	361141	0.00117521	0.000287337	4.31e-05	G	A	rs141185271	exposure	TRUE	reported	BnqYEk	textfile
0.0198228	361141	0.00083562	0.0001941	1.67e-05	T	A	rs139551878	exposure	TRUE	reported	BnqYEk	textfile
0.0113806	361141	0.00118219	0.000265601	8.55e-06	A	G	rs184099371	exposure	TRUE	reported	BnqYEk	textfile
0.0141871	361141	0.00117841	0.000242516	1.18e-06	C	A	rs192766031	exposure	TRUE	reported	BnqYEk	textfile
0.00547748	361141	0.00206758	0.000394644	1.61e-07	G	A	rs150110044	exposure	TRUE	reported	BnqYEk	textfile
0.0510524	361141	0.000530346	0.000125306	2.31e-05	G	A	rs117672487	exposure	TRUE	reported	BnqYEk	textfile
0.00484087	361141	0.00203915	0.000429478	2.06e-06	C	A	rs141143612	exposure	TRUE	reported	BnqYEk	textfile
0.00750115	361141	0.00131903	0.000320452	3.85e-05	C	T	rs80353038	exposure	TRUE	reported	BnqYEk	textfile
0.00570512	361141	0.00162304	0.000383045	2.26e-05	T	C	rs146139978	exposure	TRUE	reported	BnqYEk	textfile
0.011377	361141	0.00123611	0.000258638	1.76e-06	G	A	rs75596282	exposure	TRUE	reported	BnqYEk	textfile
0.0110131	361141	0.00129502	0.000268808	1.45e-06	C	T	rs187646899	exposure	TRUE	reported	BnqYEk	textfile
0.0155158	361141	0.00133582	0.000223207	2.17e-09	C	A	rs117911421	exposure	TRUE	reported	BnqYEk	textfile
0.000550488	361141	0.0053325	0.0012961	3.88e-05	A	G	rs61752294	exposure	TRUE	reported	BnqYEk	textfile
0.0221423	361141	0.000870571	0.000185063	2.55e-06	T	G	rs17361560	exposure	TRUE	reported	BnqYEk	textfile
0.0150226	361141	0.000939493	0.000229987	4.41e-05	T	G	rs116880350	exposure	TRUE	reported	BnqYEk	textfile
0.0152745	361141	0.00120256	0.000228928	1.5e-07	C	T	rs138054051	exposure	TRUE	reported	BnqYEk	textfile
0.0177268	361141	0.000902565	0.00021247	2.16e-05	C	T	rs143557509	exposure	TRUE	reported	BnqYEk	textfile
0.0366667	361141	0.000612056	0.000146064	2.79e-05	A	G	rs9583740	exposure	TRUE	reported	BnqYEk	textfile
0.00896873	361141	0.00119815	0.000289007	3.39e-05	T	G	rs79888389	exposure	TRUE	reported	BnqYEk	textfile
0.0176816	361141	0.00094854	0.000212211	7.83e-06	A	G	rs150967906	exposure	TRUE	reported	BnqYEk	textfile
0.00524449	361141	0.00158309	0.000371622	2.05e-05	A	G	rs78753090	exposure	TRUE	reported	BnqYEk	textfile
0.0310814	361141	0.000826547	0.000157298	1.48e-07	C	A	rs45595742	exposure	TRUE	reported	BnqYEk	textfile
0.0132895	361141	0.00105437	0.000235099	7.3e-06	A	C	rs75017122	exposure	TRUE	reported	BnqYEk	textfile
0.00986617	361141	0.00117566	0.000273157	1.68e-05	G	A	rs142535950	exposure	TRUE	reported	BnqYEk	textfile
0.00208512	361141	0.00295406	0.000614119	1.51e-06	C	A	rs28579568	exposure	TRUE	reported	BnqYEk	textfile
0.0170941	361141	0.00086481	0.000212214	4.6e-05	C	A	rs112508991	exposure	TRUE	reported	BnqYEk	textfile
0.00795359	361141	0.00187443	0.000327839	1.08e-08	C	T	rs138555200	exposure	TRUE	reported	BnqYEk	textfile
0.00994301	361141	0.00138444	0.000280082	7.7e-07	C	T	rs138876658	exposure	TRUE	reported	BnqYEk	textfile
0.00912891	361141	0.00146903	0.000296555	7.29e-07	G	T	rs184401058	exposure	TRUE	reported	BnqYEk	textfile
0.00303287	361141	0.00318823	0.000530619	1.87e-09	T	C	rs2269794	exposure	TRUE	reported	BnqYEk	textfile
0.033516	361141	0.000659926	0.000149399	1e-05	A	G	rs75463141	exposure	TRUE	reported	BnqYEk	textfile
0.0200309	361141	0.000901742	0.000203016	8.93e-06	T	G	rs113986948	exposure	TRUE	reported	BnqYEk	textfile
0.0249889	361141	0.000711964	0.000172593	3.71e-05	G	C	rs2290181	exposure	TRUE	reported	BnqYEk	textfile
0.0217123	361141	0.000775178	0.000187935	3.71e-05	G	A	rs151279359	exposure	TRUE	reported	BnqYEk	textfile
0.0207604	361141	0.000814116	0.000195216	3.04e-05	C	T	rs1125851	exposure	TRUE	reported	BnqYEk	textfile
0.0132663	361141	0.000956297	0.000235424	4.87e-05	C	T	rs17782645	exposure	TRUE	reported	BnqYEk	textfile
0.0194767	361141	0.000879025	0.000203902	1.63e-05	C	G	rs12936463	exposure	TRUE	reported	BnqYEk	textfile
0.0507051	361141	-0.000552831	0.000123167	7.18e-06	A	G	rs8065627	exposure	TRUE	reported	BnqYEk	textfile
0.0300547	361141	0.000729553	0.000166374	1.16e-05	G	A	rs117659719	exposure	TRUE	reported	BnqYEk	textfile
0.0226872	361141	0.000857162	0.000195657	1.18e-05	G	A	rs150580263	exposure	TRUE	reported	BnqYEk	textfile
0.00942374	361141	0.00125553	0.000301706	3.16e-05	C	G	rs79438693	exposure	TRUE	reported	BnqYEk	textfile
0.0187549	361141	0.00101203	0.000202114	5.53e-07	A	G	rs76513737	exposure	TRUE	reported	BnqYEk	textfile
0.0194439	361141	0.000915287	0.000194907	2.65e-06	T	C	rs75487260	exposure	TRUE	reported	BnqYEk	textfile
0.0199944	361141	0.000931223	0.000208967	8.34e-06	C	G	rs117045247	exposure	TRUE	reported	BnqYEk	textfile
0.00609781	361141	0.00165747	0.00036088	4.37e-06	C	T	rs138520536	exposure	TRUE	reported	BnqYEk	textfile
0.0179449	361141	0.00114629	0.000222253	2.5e-07	T	G	rs140391277	exposure	TRUE	reported	BnqYEk	textfile
0.0187594	361141	0.001022	0.000215239	2.05e-06	C	T	rs149340348	exposure	TRUE	reported	BnqYEk	textfile
0.0103835	361141	0.00109048	0.000265805	4.09e-05	A	G	rs118021317	exposure	TRUE	reported	BnqYEk	textfile
0.0137767	361141	0.00102418	0.000233493	1.15e-05	T	G	rs73487618	exposure	TRUE	reported	BnqYEk	textfile
0.0113335	361141	0.00117222	0.000271334	1.56e-05	G	T	rs117558596	exposure	TRUE	reported	BnqYEk	textfile
0.0248205	361141	0.000957791	0.000174369	3.96e-08	T	C	rs569005818	exposure	TRUE	reported	BnqYEk	textfile
0.00259343	361141	0.00296068	0.000566514	1.73e-07	G	A	rs138141404	exposure	TRUE	reported	BnqYEk	textfile
0.01156	361141	0.00106601	0.000253923	2.69e-05	C	A	rs74574125	exposure	TRUE	reported	BnqYEk	textfile
0.0142199	361141	0.000991133	0.000233897	2.26e-05	T	C	rs474724	exposure	TRUE	reported	BnqYEk	textfile
0.0146524	361141	0.00100374	0.000242596	3.51e-05	A	G	rs187612636	exposure	TRUE	reported	BnqYEk	textfile
0.00748204	361141	0.00140475	0.000319556	1.1e-05	C	T	rs567201567	exposure	TRUE	reported	BnqYEk	textfile
0.00459911	361141	0.00179162	0.000429906	3.08e-05	C	T	rs143290109	exposure	TRUE	reported	BnqYEk	textfile
0.00613375	361141	0.00182177	0.000359501	4.03e-07	G	C	rs140932186	exposure	TRUE	reported	BnqYEk	textfile
0.00401102	361141	0.00202399	0.000440597	4.36e-06	A	G	rs144629648	exposure	TRUE	reported	BnqYEk	textfile
0.0332917	361141	0.000711863	0.000149867	2.04e-06	G	A	rs77369503	exposure	TRUE	reported	BnqYEk	textfile
0.00938917	361141	0.0011809	0.000286708	3.81e-05	G	C	rs859377	exposure	TRUE	reported	BnqYEk	textfile
0.0115321	361141	0.0010513	0.000256868	4.26e-05	C	T	rs140011300	exposure	TRUE	reported	BnqYEk	textfile
0.0770894	361141	0.000444274	0.000102627	1.5e-05	T	G	rs2068666	exposure	TRUE	reported	BnqYEk	textfile
0.0159504	361141	0.00100523	0.000220231	5.01e-06	G	A	rs35797794	exposure	TRUE	reported	BnqYEk	textfile
0.00603138	361141	0.00151001	0.000360957	2.87e-05	C	T	rs148320770	exposure	TRUE	reported	BnqYEk	textfile
0.0133142	361141	0.00105568	0.000235358	7.28e-06	T	G	rs138876697	exposure	TRUE	reported	BnqYEk	textfile
0.00588296	361141	0.00171496	0.000378801	5.98e-06	C	T	rs140471699	exposure	TRUE	reported	BnqYEk	textfile
0.0119305	361141	0.0013256	0.000257837	2.73e-07	G	C	rs145112421	exposure	TRUE	reported	BnqYEk	textfile
0.00805851	361141	0.00134924	0.000313937	1.73e-05	T	C	rs140728040	exposure	TRUE	reported	BnqYEk	textfile
0.0434871	361141	0.000554067	0.000133468	3.31e-05	T	C	rs7520146	exposure	TRUE	reported	BnqYEk	textfile
0.0510521	361141	0.000641381	0.000122673	1.71e-07	A	T	rs28617492	exposure	TRUE	reported	BnqYEk	textfile
0.00330836	361141	0.0020256	0.000480068	2.45e-05	C	T	rs11121451	exposure	TRUE	reported	BnqYEk	textfile
0.0131469	361141	0.00111737	0.000245882	5.51e-06	G	T	rs76228359	exposure	TRUE	reported	BnqYEk	textfile
0.0295564	361141	0.000679651	0.000159969	2.15e-05	G	A	rs79746559	exposure	TRUE	reported	BnqYEk	textfile
0.0173231	361141	0.000880678	0.000209755	2.69e-05	A	T	rs118082556	exposure	TRUE	reported	BnqYEk	textfile
0.00429631	361141	0.00215286	0.000429122	5.25e-07	A	G	rs183623837	exposure	TRUE	reported	BnqYEk	textfile
0.0176984	361141	0.000905366	0.00020462	9.66e-06	T	C	rs6069600	exposure	TRUE	reported	BnqYEk	textfile
0.00663343	361141	0.00150245	0.00036322	3.53e-05	C	T	rs147442884	exposure	TRUE	reported	BnqYEk	textfile
0.0368831	361141	0.000592839	0.000143325	3.53e-05	A	G	rs62209018	exposure	TRUE	reported	BnqYEk	textfile
0.048359	361141	0.000597374	0.000132296	6.32e-06	T	A	rs75951347	exposure	TRUE	reported	BnqYEk	textfile
0.0189738	361141	0.000995008	0.000201875	8.28e-07	C	A	rs62218951	exposure	TRUE	reported	BnqYEk	textfile
0.0267572	361141	0.000739888	0.000167811	1.04e-05	G	A	rs144269293	exposure	TRUE	reported	BnqYEk	textfile
0.0101336	361141	0.00117327	0.000281439	3.06e-05	G	A	rs146264976	exposure	TRUE	reported	BnqYEk	textfile
0.0111505	361141	0.00116426	0.0002797	3.15e-05	G	T	rs138535343	exposure	TRUE	reported	BnqYEk	textfile
0.128779	361141	0.000389388	8.04e-05	1.26e-06	C	T	rs35665018	exposure	TRUE	reported	BnqYEk	textfile
0.014535	361141	0.00121314	0.000234062	2.18e-07	C	T	rs79868087	exposure	TRUE	reported	BnqYEk	textfile
0.0137925	361141	0.00105902	0.000235568	6.94e-06	C	T	rs138435933	exposure	TRUE	reported	BnqYEk	textfile
0.0269368	361141	0.000727375	0.000166366	1.23e-05	C	G	rs147060862	exposure	TRUE	reported	BnqYEk	textfile
0.016591	361141	0.000940351	0.000220572	2.02e-05	G	A	rs139514205	exposure	TRUE	reported	BnqYEk	textfile
0.0104682	361141	0.00134219	0.000264514	3.89e-07	G	A	rs16856840	exposure	TRUE	reported	BnqYEk	textfile
0.0139531	361141	0.00107541	0.00024654	1.29e-05	C	G	rs146871180	exposure	TRUE	reported	BnqYEk	textfile
0.00364036	361141	0.00222843	0.000513581	1.43e-05	T	A	rs557344656	exposure	TRUE	reported	BnqYEk	textfile
0.0383204	361141	0.000813782	0.000140525	7e-09	G	T	rs73068746	exposure	TRUE	reported	BnqYEk	textfile
0.00373923	361141	0.00255131	0.000474811	7.74e-08	T	A	rs13395220	exposure	TRUE	reported	BnqYEk	textfile
0.0203581	361141	-0.000824962	0.000199628	3.59e-05	G	A	rs933993	exposure	TRUE	reported	BnqYEk	textfile
0.0150396	361141	0.000987647	0.000237425	3.19e-05	G	A	rs137901290	exposure	TRUE	reported	BnqYEk	textfile
0.233915	361141	0.000282744	6.39e-05	9.53e-06	G	T	rs13431400	exposure	TRUE	reported	BnqYEk	textfile
0.0502051	361141	-0.000519332	0.000125531	3.52e-05	A	G	rs10754946	exposure	TRUE	reported	BnqYEk	textfile
0.00733549	361141	0.00137368	0.000316257	1.4e-05	G	C	rs74886852	exposure	TRUE	reported	BnqYEk	textfile
0.0138446	361141	0.00109385	0.000243649	7.14e-06	T	C	rs145976830	exposure	TRUE	reported	BnqYEk	textfile
0.00883785	361141	0.00125174	0.00030699	4.55e-05	A	G	rs189259998	exposure	TRUE	reported	BnqYEk	textfile
0.0926799	361141	0.000394294	9.29e-05	2.18e-05	G	A	rs9817115	exposure	TRUE	reported	BnqYEk	textfile
0.0279052	361141	0.000733548	0.000165696	9.55e-06	C	T	rs138182428	exposure	TRUE	reported	BnqYEk	textfile
0.00578405	361141	0.00194237	0.000365928	1.11e-07	T	C	rs181290046	exposure	TRUE	reported	BnqYEk	textfile
0.017602	361141	0.000955544	0.000212951	7.22e-06	A	G	rs114095287	exposure	TRUE	reported	BnqYEk	textfile
0.035448	361141	0.000603878	0.000147451	4.21e-05	C	T	rs141173920	exposure	TRUE	reported	BnqYEk	textfile
0.0203589	361141	0.000798545	0.000196359	4.77e-05	G	A	rs113398680	exposure	TRUE	reported	BnqYEk	textfile
5.12e-05	361141	0.0265007	0.00375987	1.81e-12	C	T	rs116783706	exposure	TRUE	reported	BnqYEk	textfile
0.0275945	361141	0.000708918	0.000164742	1.68e-05	T	G	rs720320	exposure	TRUE	reported	BnqYEk	textfile
0.00940502	361141	0.00133189	0.000298851	8.33e-06	A	G	rs143320482	exposure	TRUE	reported	BnqYEk	textfile
0.0315809	361141	0.000771528	0.000155422	6.91e-07	A	G	rs78650060	exposure	TRUE	reported	BnqYEk	textfile
0.0203707	361141	0.000899342	0.000197091	5.04e-06	T	C	rs143319341	exposure	TRUE	reported	BnqYEk	textfile
0.0173161	361141	0.000853178	0.000206901	3.73e-05	A	T	rs186803152	exposure	TRUE	reported	BnqYEk	textfile
0.112309	361141	0.000375927	8.58e-05	1.18e-05	C	G	rs7635476	exposure	TRUE	reported	BnqYEk	textfile
0.0413373	361141	0.000564843	0.000136845	3.67e-05	G	A	rs78278565	exposure	TRUE	reported	BnqYEk	textfile
0.00817187	361141	0.00145371	0.0003229	6.73e-06	T	A	rs2048809	exposure	TRUE	reported	BnqYEk	textfile
0.199972	361141	0.000274643	6.75e-05	4.68e-05	T	C	rs7618594	exposure	TRUE	reported	BnqYEk	textfile
0.0202703	361141	0.000936715	0.000211406	9.39e-06	T	C	rs529217879	exposure	TRUE	reported	BnqYEk	textfile
0.00844429	361141	0.00128721	0.000308392	2.99e-05	A	G	rs148715023	exposure	TRUE	reported	BnqYEk	textfile
0.0200704	361141	0.000917483	0.000197977	3.58e-06	T	C	rs80015303	exposure	TRUE	reported	BnqYEk	textfile
0.0223191	361141	0.000907904	0.000189318	1.62e-06	G	A	rs141372942	exposure	TRUE	reported	BnqYEk	textfile
0.0132369	361141	0.00121832	0.000260111	2.82e-06	T	C	rs72682470	exposure	TRUE	reported	BnqYEk	textfile
0.0136268	361141	0.00110586	0.0002475	7.89e-06	A	T	rs191576643	exposure	TRUE	reported	BnqYEk	textfile
0.0634079	361141	0.000451742	0.000110936	4.66e-05	A	G	rs2119677	exposure	TRUE	reported	BnqYEk	textfile
0.0113802	361141	0.00129574	0.000270891	1.73e-06	T	G	rs17058416	exposure	TRUE	reported	BnqYEk	textfile
0.0204161	361141	0.000897922	0.000201074	7.99e-06	G	A	rs112510175	exposure	TRUE	reported	BnqYEk	textfile
0.0283933	361141	0.000666811	0.000162008	3.86e-05	G	A	rs78778735	exposure	TRUE	reported	BnqYEk	textfile
0.0102089	361141	0.00143457	0.000298216	1.51e-06	G	A	rs115539463	exposure	TRUE	reported	BnqYEk	textfile
0.00826058	361141	0.00149772	0.000297878	4.96e-07	T	C	rs57110006	exposure	TRUE	reported	BnqYEk	textfile
0.0120206	361141	0.00110155	0.000256597	1.76e-05	C	T	rs114912400	exposure	TRUE	reported	BnqYEk	textfile
0.00981162	361141	0.00120489	0.000278878	1.56e-05	G	T	rs190166810	exposure	TRUE	reported	BnqYEk	textfile
0.00449259	361141	0.00200075	0.000409414	1.02e-06	C	T	rs141212708	exposure	TRUE	reported	BnqYEk	textfile
0.00462994	361141	0.00197023	0.000428372	4.24e-06	G	A	rs73796850	exposure	TRUE	reported	BnqYEk	textfile
0.0144376	361141	0.000929177	0.000225349	3.74e-05	G	T	rs78908390	exposure	TRUE	reported	BnqYEk	textfile
0.0338319	361141	0.000727281	0.000158915	4.73e-06	G	A	rs72662857	exposure	TRUE	reported	BnqYEk	textfile
0.0420322	361141	0.000592299	0.000135252	1.19e-05	G	A	rs76980717	exposure	TRUE	reported	BnqYEk	textfile
0.00658414	361141	0.00168214	0.000366205	4.36e-06	A	T	rs56365353	exposure	TRUE	reported	BnqYEk	textfile
0.0574497	361141	0.000508833	0.000119467	2.05e-05	T	C	rs62370429	exposure	TRUE	reported	BnqYEk	textfile
0.429731	361141	-0.000254153	5.49e-05	3.69e-06	A	G	rs150055572	exposure	TRUE	reported	BnqYEk	textfile
0.0122473	361141	0.00106887	0.000244846	1.27e-05	C	T	rs114292839	exposure	TRUE	reported	BnqYEk	textfile
0.0649	361141	-0.000451114	0.000109668	3.9e-05	A	C	rs739719	exposure	TRUE	reported	BnqYEk	textfile
0.0517641	361141	0.000519266	0.000121887	2.04e-05	T	C	rs17718922	exposure	TRUE	reported	BnqYEk	textfile
0.0104239	361141	0.00121869	0.000264925	4.22e-06	A	G	rs115728361	exposure	TRUE	reported	BnqYEk	textfile
0.00587904	361141	0.00172585	0.000374086	3.96e-06	C	G	rs185159224	exposure	TRUE	reported	BnqYEk	textfile
0.0431728	361141	0.000556741	0.000134115	3.31e-05	C	T	rs72660285	exposure	TRUE	reported	BnqYEk	textfile
0.115008	361141	0.000370991	8.57e-05	1.5e-05	C	T	rs35191954	exposure	TRUE	reported	BnqYEk	textfile
0.0391096	361141	0.000626786	0.000141383	9.28e-06	G	A	rs116149782	exposure	TRUE	reported	BnqYEk	textfile
0.0168239	361141	0.00107011	0.000230171	3.33e-06	T	A	rs150910859	exposure	TRUE	reported	BnqYEk	textfile
0.0090441	361141	0.0013984	0.000298315	2.76e-06	G	A	rs140552797	exposure	TRUE	reported	BnqYEk	textfile
0.0175577	361141	0.000902864	0.00021349	2.35e-05	G	A	rs112954885	exposure	TRUE	reported	BnqYEk	textfile
0.00356627	361141	0.00263977	0.000493774	8.99e-08	A	G	rs181827366	exposure	TRUE	reported	BnqYEk	textfile
0.0127635	361141	0.00110678	0.000252929	1.21e-05	G	A	rs138964636	exposure	TRUE	reported	BnqYEk	textfile
0.0378355	361141	0.000619063	0.000145282	2.03e-05	C	T	rs116104080	exposure	TRUE	reported	BnqYEk	textfile
0.0234142	361141	0.000925563	0.000185672	6.2e-07	T	G	rs187262165	exposure	TRUE	reported	BnqYEk	textfile
0.0117777	361141	0.00130447	0.000265823	9.24e-07	C	T	rs112142224	exposure	TRUE	reported	BnqYEk	textfile
0.0296269	361141	0.00075713	0.000158689	1.83e-06	G	A	rs71639287	exposure	TRUE	reported	BnqYEk	textfile
0.333934	361141	0.000233593	5.73e-05	4.54e-05	G	A	rs551737	exposure	TRUE	reported	BnqYEk	textfile
0.0885453	361141	-0.000409074	9.74e-05	2.65e-05	G	C	rs1295381	exposure	TRUE	reported	BnqYEk	textfile
0.00744633	361141	0.00192314	0.000333935	8.47e-09	T	C	rs140939062	exposure	TRUE	reported	BnqYEk	textfile
0.0186617	361141	0.00104777	0.000198706	1.34e-07	A	G	rs78173848	exposure	TRUE	reported	BnqYEk	textfile
0.0151134	361141	0.00117227	0.000225816	2.09e-07	G	A	rs149462870	exposure	TRUE	reported	BnqYEk	textfile
0.0239493	361141	0.000746399	0.000179091	3.08e-05	G	A	rs144897920	exposure	TRUE	reported	BnqYEk	textfile
0.000269978	361141	0.00971746	0.00163827	3e-09	C	T	rs2295191	exposure	TRUE	reported	BnqYEk	textfile
0.062627	361141	-0.000509901	0.00011206	5.36e-06	A	G	rs9348199	exposure	TRUE	reported	BnqYEk	textfile
0.00868566	361141	0.00124484	0.0002918	1.99e-05	C	T	rs80339546	exposure	TRUE	reported	BnqYEk	textfile
0.00779287	361141	0.00175483	0.000338753	2.22e-07	G	T	rs186421043	exposure	TRUE	reported	BnqYEk	textfile
0.0091654	361141	0.00115511	0.000283334	4.57e-05	A	G	rs75869170	exposure	TRUE	reported	BnqYEk	textfile
0.0185147	361141	0.00113834	0.000205049	2.83e-08	A	C	rs56953232	exposure	TRUE	reported	BnqYEk	textfile
0.0370991	361141	0.000580116	0.000142324	4.58e-05	T	C	rs73471655	exposure	TRUE	reported	BnqYEk	textfile
0.0106024	361141	0.00113525	0.000279871	4.99e-05	A	G	rs139071273	exposure	TRUE	reported	BnqYEk	textfile
0.0078748	361141	0.00142305	0.000312133	5.14e-06	A	T	rs140233619	exposure	TRUE	reported	BnqYEk	textfile
0.0148691	361141	0.00117265	0.000229217	3.12e-07	C	T	rs115068087	exposure	TRUE	reported	BnqYEk	textfile
0.00972031	361141	0.00137635	0.000278854	7.99e-07	T	C	rs115714691	exposure	TRUE	reported	BnqYEk	textfile
0.0185513	361141	0.000844508	0.000200683	2.58e-05	A	G	rs116914519	exposure	TRUE	reported	BnqYEk	textfile
0.0105011	361141	0.00119944	0.000274799	1.27e-05	T	C	rs62412639	exposure	TRUE	reported	BnqYEk	textfile
0.0583425	361141	0.000490936	0.000115263	2.05e-05	C	T	rs76216684	exposure	TRUE	reported	BnqYEk	textfile
0.0404499	361141	0.000883725	0.000139887	2.66e-10	G	A	rs79650860	exposure	TRUE	reported	BnqYEk	textfile
0.0196828	361141	0.00085233	0.000209191	4.61e-05	C	T	rs143821404	exposure	TRUE	reported	BnqYEk	textfile
0.00545471	361141	0.00199079	0.000379805	1.59e-07	T	A	rs75694103	exposure	TRUE	reported	BnqYEk	textfile
0.00972005	361141	0.00130889	0.000304084	1.67e-05	G	A	rs545485281	exposure	TRUE	reported	BnqYEk	textfile
0.0144523	361141	0.00109495	0.000233209	2.67e-06	T	A	rs561528950	exposure	TRUE	reported	BnqYEk	textfile
0.0112462	361141	0.00110267	0.000257856	1.9e-05	G	A	rs144545333	exposure	TRUE	reported	BnqYEk	textfile
0.0157329	361141	0.000906169	0.000217399	3.07e-05	G	A	rs149405499	exposure	TRUE	reported	BnqYEk	textfile
0.0175231	361141	0.000842699	0.000205209	4.02e-05	C	T	rs79082224	exposure	TRUE	reported	BnqYEk	textfile
0.0213375	361141	0.000791327	0.000186209	2.14e-05	C	T	rs117514298	exposure	TRUE	reported	BnqYEk	textfile
0.0217521	361141	0.000922017	0.000199445	3.79e-06	C	T	rs150583541	exposure	TRUE	reported	BnqYEk	textfile
0.241014	361141	-0.000258233	6.32e-05	4.4e-05	T	A	rs4729363	exposure	TRUE	reported	BnqYEk	textfile
0.0221312	361141	0.000754572	0.000183839	4.05e-05	G	T	rs76456768	exposure	TRUE	reported	BnqYEk	textfile
0.0402149	361141	0.000560016	0.000137791	4.82e-05	C	T	rs17360588	exposure	TRUE	reported	BnqYEk	textfile
0.0125325	361141	0.00104456	0.000241769	1.56e-05	C	G	rs113652673	exposure	TRUE	reported	BnqYEk	textfile
0.0151789	361141	0.00111405	0.000238791	3.08e-06	A	C	rs554658058	exposure	TRUE	reported	BnqYEk	textfile
0.00608326	361141	0.00206214	0.000377572	4.72e-08	T	A	rs149761322	exposure	TRUE	reported	BnqYEk	textfile
0.0272512	361141	0.00074164	0.000170935	1.43e-05	C	T	rs150361539	exposure	TRUE	reported	BnqYEk	textfile
0.361449	361141	-0.000267937	5.66e-05	2.19e-06	A	G	rs78253724	exposure	TRUE	reported	BnqYEk	textfile
0.174029	361141	-0.000325605	7.12e-05	4.8e-06	T	C	rs13260263	exposure	TRUE	reported	BnqYEk	textfile
0.347981	361141	-0.000232528	5.66e-05	3.99e-05	G	C	rs6558891	exposure	TRUE	reported	BnqYEk	textfile
0.128741	361141	0.00034018	8.1e-05	2.68e-05	A	G	rs56280635	exposure	TRUE	reported	BnqYEk	textfile
0.090508	361141	-0.000405674	9.43e-05	1.68e-05	A	C	rs9298071	exposure	TRUE	reported	BnqYEk	textfile
0.0198176	361141	0.00084965	0.000198457	1.86e-05	C	T	rs75774477	exposure	TRUE	reported	BnqYEk	textfile
0.00108961	361141	0.00440464	0.000873278	4.57e-07	C	T	rs10504684	exposure	TRUE	reported	BnqYEk	textfile
0.034938	361141	0.00061729	0.000147171	2.74e-05	C	T	rs146041145	exposure	TRUE	reported	BnqYEk	textfile
0.00945758	361141	0.00117187	0.000287214	4.5e-05	A	T	rs148568659	exposure	TRUE	reported	BnqYEk	textfile
0.0113419	361141	0.00108716	0.000262171	3.37e-05	G	A	rs184090263	exposure	TRUE	reported	BnqYEk	textfile
0.0597537	361141	0.000479182	0.000113531	2.44e-05	G	A	rs57235233	exposure	TRUE	reported	BnqYEk	textfile
0.0257965	361141	0.000904517	0.000172313	1.53e-07	T	G	rs111416293	exposure	TRUE	reported	BnqYEk	textfile
0.0169546	361141	0.000875755	0.000208506	2.67e-05	A	C	rs117124330	exposure	TRUE	reported	BnqYEk	textfile
0.0128731	361141	0.000989705	0.000238748	3.39e-05	C	A	rs74391024	exposure	TRUE	reported	BnqYEk	textfile
7.48e-05	361141	0.0179272	0.00311252	8.43e-09	T	C	rs61762994	exposure	TRUE	reported	BnqYEk	textfile
0.0142922	361141	0.000985124	0.000235602	2.9e-05	T	G	rs113480471	exposure	TRUE	reported	BnqYEk	textfile
0.0222742	361141	0.000830152	0.000188027	1.01e-05	G	A	rs117312677	exposure	TRUE	reported	BnqYEk	textfile
0.0238858	361141	0.00071869	0.000176524	4.68e-05	T	G	rs76391253	exposure	TRUE	reported	BnqYEk	textfile
0.0116672	361141	0.00103264	0.000250804	3.83e-05	G	A	rs79745308	exposure	TRUE	reported	BnqYEk	textfile
0.074824	361141	0.00047322	0.00010232	3.75e-06	A	G	rs77054814	exposure	TRUE	reported	BnqYEk	textfile
0.00117842	361141	0.00481099	0.000833623	7.88e-09	A	C	rs2027393	exposure	TRUE	reported	BnqYEk	textfile
0.0100819	361141	0.00112984	0.000269611	2.78e-05	T	C	rs116958447	exposure	TRUE	reported	BnqYEk	textfile
0.0224986	361141	0.000799146	0.000183422	1.32e-05	A	C	rs72738796	exposure	TRUE	reported	BnqYEk	textfile
0.0333817	361141	0.000664484	0.000149791	9.16e-06	G	A	rs10992007	exposure	TRUE	reported	BnqYEk	textfile

## Sheet: Table S8
Table S8: The single nucleotide polymorphism selected for atherosclerosis to perform Mendelian randomization analysis.
eaf.exposure	samplesize.exposure	beta.exposure	se.exposure	pval.exposure	other_allele.exposure	effect_allele.exposure	SNP	exposure	mr_keep.exposure	pval_origin.exposure	id.exposure	data_source.exposure
0.175037	361194	0.000575924	0.000131243	1.14e-05	A	T	rs7914043	exposure	TRUE	reported	2LJ84J	textfile
0.0177529	361194	0.00162766	0.000392868	3.43e-05	G	A	rs145766780	exposure	TRUE	reported	2LJ84J	textfile
0.00793097	361194	0.00266039	0.000580507	4.59e-06	A	G	rs75690413	exposure	TRUE	reported	2LJ84J	textfile
0.00441736	361194	0.00348555	0.000767356	5.57e-06	G	A	rs75159732	exposure	TRUE	reported	2LJ84J	textfile
0.0335998	361194	0.0012388	0.000291229	2.1e-05	C	A	rs75694245	exposure	TRUE	reported	2LJ84J	textfile
0.0352247	361194	0.00123311	0.000270476	5.14e-06	A	G	rs4937150	exposure	TRUE	reported	2LJ84J	textfile
0.0348699	361194	0.00131224	0.000280241	2.83e-06	A	G	rs139807638	exposure	TRUE	reported	2LJ84J	textfile
0.0268374	361194	0.00131822	0.000306747	1.73e-05	T	A	rs74945551	exposure	TRUE	reported	2LJ84J	textfile
0.00537796	361194	0.003224	0.000729277	9.84e-06	C	T	rs144180773	exposure	TRUE	reported	2LJ84J	textfile
0.40605	361194	0.00051974	0.00010083	2.54e-07	A	C	rs1108277	exposure	TRUE	reported	2LJ84J	textfile
0.0295434	361194	-0.00140974	0.000293493	1.56e-06	C	T	rs1027455	exposure	TRUE	reported	2LJ84J	textfile
0.0163407	361194	0.00173555	0.000403418	1.69e-05	G	T	rs117410958	exposure	TRUE	reported	2LJ84J	textfile
0.214559	361194	-0.000505565	0.000121361	3.1e-05	C	T	rs61945790	exposure	TRUE	reported	2LJ84J	textfile
0.0133987	361194	-0.002057	0.000455374	6.27e-06	T	A	rs1567509	exposure	TRUE	reported	2LJ84J	textfile
0.0882983	361194	-0.000755088	0.000181505	3.18e-05	G	A	rs75133232	exposure	TRUE	reported	2LJ84J	textfile
0.220674	361194	-0.00049405	0.000119503	3.56e-05	A	G	rs969845	exposure	TRUE	reported	2LJ84J	textfile
0.0218921	361194	0.00159725	0.000350255	5.11e-06	C	T	rs76319832	exposure	TRUE	reported	2LJ84J	textfile
0.315852	361194	-0.000435242	0.000106802	4.6e-05	G	A	rs10878896	exposure	TRUE	reported	2LJ84J	textfile
0.00260089	361194	0.00437659	0.00103822	2.49e-05	T	C	rs148415743	exposure	TRUE	reported	2LJ84J	textfile
0.330461	361194	0.000459988	0.000105593	1.32e-05	T	C	rs7300281	exposure	TRUE	reported	2LJ84J	textfile
0.00159961	361194	0.00668224	0.001349	7.29e-07	C	T	rs143885906	exposure	TRUE	reported	2LJ84J	textfile
0.0237666	361194	0.00137729	0.000328246	2.72e-05	C	T	rs11618758	exposure	TRUE	reported	2LJ84J	textfile
0.141262	361194	-0.000665841	0.000145949	5.07e-06	G	A	rs61953023	exposure	TRUE	reported	2LJ84J	textfile
0.148956	361194	-0.000602961	0.000139576	1.56e-05	A	G	rs41288256	exposure	TRUE	reported	2LJ84J	textfile
0.108491	361194	0.000686845	0.000159455	1.65e-05	T	C	rs4533145	exposure	TRUE	reported	2LJ84J	textfile
0.00666931	361194	0.00264336	0.000627562	2.53e-05	C	T	rs150757344	exposure	TRUE	reported	2LJ84J	textfile
0.300575	361194	0.000446107	0.000108292	3.8e-05	G	T	rs113364173	exposure	TRUE	reported	2LJ84J	textfile
0.157638	361194	0.000583399	0.000136396	1.89e-05	C	A	rs7153221	exposure	TRUE	reported	2LJ84J	textfile
0.0378992	361194	0.00126026	0.000278133	5.87e-06	G	C	rs148678558	exposure	TRUE	reported	2LJ84J	textfile
0.00657614	361194	0.00269099	0.000653477	3.82e-05	G	A	rs143966770	exposure	TRUE	reported	2LJ84J	textfile
0.0067843	361194	0.00288212	0.000653543	1.03e-05	T	C	rs183899983	exposure	TRUE	reported	2LJ84J	textfile
0.207554	361194	0.000524827	0.000124917	2.65e-05	G	A	rs540685182	exposure	TRUE	reported	2LJ84J	textfile
0.0411005	361194	0.00119015	0.000256491	3.48e-06	A	G	rs116935008	exposure	TRUE	reported	2LJ84J	textfile
0.0436985	361194	0.00115171	0.0002568	7.3e-06	A	G	rs140392999	exposure	TRUE	reported	2LJ84J	textfile
0.123616	361194	-0.000613451	0.000150656	4.66e-05	G	A	rs205178	exposure	TRUE	reported	2LJ84J	textfile
0.0145944	361194	0.00203017	0.000453179	7.47e-06	A	T	rs58164875	exposure	TRUE	reported	2LJ84J	textfile
0.0155555	361194	0.00204824	0.000405023	4.26e-07	A	C	rs72796353	exposure	TRUE	reported	2LJ84J	textfile
0.375547	361194	-0.000432204	0.000103025	2.73e-05	C	A	rs7188594	exposure	TRUE	reported	2LJ84J	textfile
0.231739	361194	0.000482828	0.000117568	4.01e-05	T	C	rs8059407	exposure	TRUE	reported	2LJ84J	textfile
0.0274887	361194	0.0013772	0.000309378	8.53e-06	C	G	rs75444515	exposure	TRUE	reported	2LJ84J	textfile
0.00360173	361194	0.00392069	0.00088732	9.94e-06	C	T	rs16946347	exposure	TRUE	reported	2LJ84J	textfile
0.01761	361194	0.00185184	0.000407651	5.56e-06	C	T	rs79701568	exposure	TRUE	reported	2LJ84J	textfile
0.00767841	361194	0.00255269	0.000567374	6.82e-06	G	A	rs78397018	exposure	TRUE	reported	2LJ84J	textfile
0.00300531	361194	0.00386407	0.000905231	1.97e-05	T	C	rs2260608	exposure	TRUE	reported	2LJ84J	textfile
0.0278119	361194	0.00130358	0.000300776	1.46e-05	C	T	rs77205434	exposure	TRUE	reported	2LJ84J	textfile
0.0171262	361194	0.002149	0.000392464	4.36e-08	A	T	rs143709894	exposure	TRUE	reported	2LJ84J	textfile
0.4802	361194	-0.000413193	9.97e-05	3.38e-05	T	C	rs7408477	exposure	TRUE	reported	2LJ84J	textfile
0.0161283	361194	0.00187584	0.000412227	5.35e-06	C	A	rs187018264	exposure	TRUE	reported	2LJ84J	textfile
0.0110808	361194	0.00238048	0.000495567	1.56e-06	A	C	rs72683510	exposure	TRUE	reported	2LJ84J	textfile
0.192412	361194	-0.000515773	0.000126216	4.38e-05	C	T	rs72631714	exposure	TRUE	reported	2LJ84J	textfile
0.0507016	361194	0.00103795	0.000238286	1.33e-05	T	A	rs147851790	exposure	TRUE	reported	2LJ84J	textfile
0.0107792	361194	0.00251132	0.000492098	3.34e-07	C	A	rs77354907	exposure	TRUE	reported	2LJ84J	textfile
0.0134958	361194	0.00191857	0.000434061	9.87e-06	C	T	rs16830113	exposure	TRUE	reported	2LJ84J	textfile
0.0843053	361194	-0.000770907	0.000179102	1.68e-05	G	A	rs1652226	exposure	TRUE	reported	2LJ84J	textfile
0.0131272	361194	0.00205543	0.000437305	2.6e-06	G	A	rs147804627	exposure	TRUE	reported	2LJ84J	textfile
0.0209575	361194	0.00161567	0.000346097	3.04e-06	T	A	rs17460060	exposure	TRUE	reported	2LJ84J	textfile
0.377123	361194	-0.000420369	0.000102592	4.18e-05	C	T	rs2636204	exposure	TRUE	reported	2LJ84J	textfile
0.433994	361194	-0.000407931	0.000100346	4.8e-05	G	C	rs3813194	exposure	TRUE	reported	2LJ84J	textfile
0.0780429	361194	0.000761176	0.000185027	3.89e-05	G	A	rs62202195	exposure	TRUE	reported	2LJ84J	textfile
0.0313906	361194	0.0012388	0.000295655	2.79e-05	T	C	rs71334862	exposure	TRUE	reported	2LJ84J	textfile
0.245948	361194	0.000489144	0.000114643	1.98e-05	G	A	rs2260551	exposure	TRUE	reported	2LJ84J	textfile
0.141141	361194	0.000636529	0.000143184	8.77e-06	A	G	rs11090029	exposure	TRUE	reported	2LJ84J	textfile
0.00754558	361194	0.00280167	0.000636237	1.07e-05	G	A	rs118180325	exposure	TRUE	reported	2LJ84J	textfile
0.00851927	361194	0.00257249	0.000553968	3.42e-06	C	T	rs111847859	exposure	TRUE	reported	2LJ84J	textfile
0.0408755	361194	0.00106452	0.000251901	2.38e-05	T	G	rs9615954	exposure	TRUE	reported	2LJ84J	textfile
0.0243913	361194	0.00143956	0.000322582	8.1e-06	T	C	rs114643576	exposure	TRUE	reported	2LJ84J	textfile
0.00975192	361194	0.0023744	0.000505841	2.68e-06	A	G	rs574069911	exposure	TRUE	reported	2LJ84J	textfile
0.00116181	361194	0.00646039	0.00153181	2.47e-05	A	G	rs2280346	exposure	TRUE	reported	2LJ84J	textfile
0.008434	361194	0.0027595	0.000555244	6.7e-07	A	G	rs111906795	exposure	TRUE	reported	2LJ84J	textfile
0.165565	361194	-0.00058108	0.000134191	1.49e-05	C	T	rs35809174	exposure	TRUE	reported	2LJ84J	textfile
0.00714628	361194	0.00292913	0.000621734	2.46e-06	T	G	rs112761693	exposure	TRUE	reported	2LJ84J	textfile
0.0406428	361194	0.00114065	0.000257792	9.66e-06	G	C	rs13391852	exposure	TRUE	reported	2LJ84J	textfile
0.0503892	361194	0.00137233	0.000237148	7.18e-09	G	A	rs55775132	exposure	TRUE	reported	2LJ84J	textfile
0.0994327	361194	-0.00071954	0.00016609	1.48e-05	G	A	rs62133313	exposure	TRUE	reported	2LJ84J	textfile
0.00429963	361194	0.00372912	0.000756414	8.23e-07	C	T	rs75582840	exposure	TRUE	reported	2LJ84J	textfile
0.0155428	361194	0.00182129	0.000412032	9.86e-06	G	A	rs62146311	exposure	TRUE	reported	2LJ84J	textfile
0.209162	361194	-0.000541673	0.000121796	8.69e-06	C	T	rs6740609	exposure	TRUE	reported	2LJ84J	textfile
0.25182	361194	0.000475275	0.000115033	3.6e-05	G	A	rs34582813	exposure	TRUE	reported	2LJ84J	textfile
0.0827104	361194	0.000778171	0.00017982	1.51e-05	T	C	rs33936698	exposure	TRUE	reported	2LJ84J	textfile
0.00867114	361194	0.0027083	0.000560469	1.35e-06	T	A	rs55633086	exposure	TRUE	reported	2LJ84J	textfile
0.0173056	361194	0.00193778	0.000398033	1.13e-06	G	A	rs150166673	exposure	TRUE	reported	2LJ84J	textfile
0.020258	361194	0.00167242	0.000386465	1.51e-05	C	G	rs145555186	exposure	TRUE	reported	2LJ84J	textfile
0.00607015	361194	0.00280306	0.000688321	4.66e-05	C	G	rs115318074	exposure	TRUE	reported	2LJ84J	textfile
0.334389	361194	0.000428017	0.000105228	4.75e-05	G	A	rs9818994	exposure	TRUE	reported	2LJ84J	textfile
0.0173273	361194	0.0018598	0.000379209	9.37e-07	G	T	rs78541317	exposure	TRUE	reported	2LJ84J	textfile
0.00372913	361194	0.00342396	0.000816686	2.76e-05	A	T	rs72678151	exposure	TRUE	reported	2LJ84J	textfile
0.026836	361194	0.00135474	0.000305934	9.51e-06	A	G	rs74642439	exposure	TRUE	reported	2LJ84J	textfile
0.0231327	361194	-0.00141553	0.000340152	3.16e-05	A	T	rs72711937	exposure	TRUE	reported	2LJ84J	textfile
0.00668325	361194	0.0030849	0.0006536	2.36e-06	G	A	rs150913621	exposure	TRUE	reported	2LJ84J	textfile
0.00423183	361194	0.00324274	0.000793997	4.43e-05	T	A	rs114873233	exposure	TRUE	reported	2LJ84J	textfile
0.00348846	361194	0.00387809	0.000877114	9.81e-06	C	T	rs79351216	exposure	TRUE	reported	2LJ84J	textfile
0.0246293	361194	0.00162496	0.000328552	7.59e-07	T	C	rs148172014	exposure	TRUE	reported	2LJ84J	textfile
0.011631	361194	0.00231508	0.00047594	1.15e-06	G	A	rs75971568	exposure	TRUE	reported	2LJ84J	textfile
0.0137781	361194	0.00180198	0.00044257	4.67e-05	C	T	rs76708531	exposure	TRUE	reported	2LJ84J	textfile
0.497416	361194	-0.000414955	9.92e-05	2.9e-05	T	C	rs13143702	exposure	TRUE	reported	2LJ84J	textfile
0.0210422	361194	0.00148484	0.000353062	2.6e-05	T	C	rs144641861	exposure	TRUE	reported	2LJ84J	textfile
0.0123806	361194	0.00217154	0.000449483	1.36e-06	C	T	rs17134324	exposure	TRUE	reported	2LJ84J	textfile
0.00669774	361194	0.00307817	0.000614328	5.43e-07	T	C	rs115375984	exposure	TRUE	reported	2LJ84J	textfile
0.000136975	361194	0.0217449	0.00462166	2.54e-06	A	G	rs77554442	exposure	TRUE	reported	2LJ84J	textfile
0.167071	361194	-0.000590294	0.000134619	1.16e-05	C	T	rs75993682	exposure	TRUE	reported	2LJ84J	textfile
0.0104833	361194	0.00218449	0.00051154	1.95e-05	T	C	rs113017137	exposure	TRUE	reported	2LJ84J	textfile
0.016502	361194	0.0017327	0.000394743	1.14e-05	C	G	rs143383847	exposure	TRUE	reported	2LJ84J	textfile
0.0232437	361194	0.00148063	0.000328013	6.37e-06	G	A	rs114716379	exposure	TRUE	reported	2LJ84J	textfile
0.0188536	361194	0.00163211	0.000383349	2.07e-05	T	A	rs142217785	exposure	TRUE	reported	2LJ84J	textfile
0.0226198	361194	0.00138819	0.000339634	4.36e-05	T	A	rs114704612	exposure	TRUE	reported	2LJ84J	textfile
0.0806323	361194	0.000847754	0.00018255	3.42e-06	C	T	rs544287	exposure	TRUE	reported	2LJ84J	textfile
0.0905004	361194	0.000723053	0.000175284	3.71e-05	G	T	rs13215872	exposure	TRUE	reported	2LJ84J	textfile
0.0311397	361194	0.00128886	0.00030058	1.8e-05	G	A	rs149506511	exposure	TRUE	reported	2LJ84J	textfile
0.00435111	361194	0.00359357	0.000806718	8.41e-06	C	T	rs147801553	exposure	TRUE	reported	2LJ84J	textfile
0.0806367	361194	0.000900184	0.000182013	7.59e-07	A	T	rs74617384	exposure	TRUE	reported	2LJ84J	textfile
0.2461	361194	0.000528346	0.000115621	4.89e-06	C	T	rs9368378	exposure	TRUE	reported	2LJ84J	textfile
0.0772878	361194	-0.000782069	0.000186358	2.71e-05	C	T	rs150532258	exposure	TRUE	reported	2LJ84J	textfile
0.31183	361194	0.000446906	0.000107066	2.99e-05	T	C	rs4382252	exposure	TRUE	reported	2LJ84J	textfile
0.055718	361194	0.000877447	0.000216124	4.91e-05	G	A	rs116333817	exposure	TRUE	reported	2LJ84J	textfile
0.0567794	361194	0.000891255	0.000217841	4.29e-05	G	T	rs78060315	exposure	TRUE	reported	2LJ84J	textfile
0.0142735	361194	0.00173775	0.000417407	3.14e-05	A	G	rs10261483	exposure	TRUE	reported	2LJ84J	textfile
0.00605377	361194	0.00330071	0.000645775	3.2e-07	A	G	rs57384395	exposure	TRUE	reported	2LJ84J	textfile
0.0253545	361194	0.00136009	0.000324069	2.71e-05	C	T	rs118011218	exposure	TRUE	reported	2LJ84J	textfile
0.220048	361194	0.000489763	0.000120226	4.63e-05	C	T	rs75510811	exposure	TRUE	reported	2LJ84J	textfile
0.0137115	361194	0.00208628	0.000425409	9.39e-07	G	A	rs35335702	exposure	TRUE	reported	2LJ84J	textfile
0.0743922	361194	0.000771858	0.000189572	4.67e-05	C	T	rs11762923	exposure	TRUE	reported	2LJ84J	textfile
0.0311522	361194	0.00137474	0.000285499	1.47e-06	C	T	rs76790415	exposure	TRUE	reported	2LJ84J	textfile
0.0791324	361194	0.000781599	0.000183563	2.06e-05	G	A	rs76949995	exposure	TRUE	reported	2LJ84J	textfile
0.00897322	361194	0.0023169	0.000532266	1.34e-05	G	A	rs73690176	exposure	TRUE	reported	2LJ84J	textfile
0.0153173	361194	0.00176682	0.000403249	1.18e-05	T	C	rs117924747	exposure	TRUE	reported	2LJ84J	textfile
0.129066	361194	-0.0008029	0.000150651	9.85e-08	G	C	rs61135275	exposure	TRUE	reported	2LJ84J	textfile
0.0236127	361194	0.00156338	0.000342359	4.96e-06	G	A	rs111929596	exposure	TRUE	reported	2LJ84J	textfile
0.00148529	361194	0.00650701	0.00150231	1.48e-05	A	G	rs73351580	exposure	TRUE	reported	2LJ84J	textfile
0.00616141	361194	0.00275207	0.000677112	4.82e-05	A	G	rs117981209	exposure	TRUE	reported	2LJ84J	textfile
0.00537652	361194	0.00300326	0.000696964	1.64e-05	T	C	rs75380435	exposure	TRUE	reported	2LJ84J	textfile
0.0157768	361194	0.00165599	0.000397398	3.09e-05	C	T	rs117458439	exposure	TRUE	reported	2LJ84J	textfile
0.282709	361194	-0.000563368	0.000110408	3.35e-07	T	C	rs9649978	exposure	TRUE	reported	2LJ84J	textfile
0.00119969	361194	0.00782649	0.00145747	7.88e-08	C	A	rs78482925	exposure	TRUE	reported	2LJ84J	textfile
0.02428	361194	0.00141096	0.000324057	1.34e-05	A	T	rs140777914	exposure	TRUE	reported	2LJ84J	textfile
0.0140077	361194	0.00179	0.000420704	2.09e-05	C	T	rs117713447	exposure	TRUE	reported	2LJ84J	textfile
0.488484	361194	0.000445669	9.91e-05	6.89e-06	A	G	rs2891168	exposure	TRUE	reported	2LJ84J	textfile
0.142495	361194	0.00058061	0.000143099	4.96e-05	C	A	rs13285740	exposure	TRUE	reported	2LJ84J	textfile
0.352063	361194	-0.000507504	0.000108138	2.69e-06	T	C	rs7389765	exposure	TRUE	reported	2LJ84J	textfile

## Sheet: Table S9
Table S9: The single nucleotide polymorphism selected for aortic aneurysm and dissection to perform Mendelian randomization analysis.
eaf.exposure	samplesize.exposure	beta.exposure	se.exposure	pval.exposure	other_allele.exposure	effect_allele.exposure	SNP	exposure	mr_keep.exposure	pval_origin.exposure	id.exposure	data_source.exposure
0.00958626	361194	0.00210178	0.000498047	2.44e-05	A	G	rs116995748	exposure	TRUE	reported	9Sgl61	textfile
0.010618	361194	0.002113	0.000503949	2.75e-05	C	T	rs113450459	exposure	TRUE	reported	9Sgl61	textfile
0.0134889	361194	0.00184117	0.000434573	2.27e-05	A	G	rs142334328	exposure	TRUE	reported	9Sgl61	textfile
0.00379989	361194	0.00361871	0.000877248	3.71e-05	T	G	rs10458639	exposure	TRUE	reported	9Sgl61	textfile
0.0176583	361194	0.00177785	0.000385205	3.93e-06	T	C	rs10999763	exposure	TRUE	reported	9Sgl61	textfile
0.0153139	361194	0.00184471	0.000396333	3.25e-06	C	T	rs61855185	exposure	TRUE	reported	9Sgl61	textfile
0.418044	361194	-0.000409651	9.85e-05	3.17e-05	G	A	rs10882407	exposure	TRUE	reported	9Sgl61	textfile
0.0321511	361194	0.00116913	0.00027774	2.56e-05	T	C	rs112149142	exposure	TRUE	reported	9Sgl61	textfile
0.0122283	361194	0.00196395	0.000443571	9.53e-06	T	A	rs117501298	exposure	TRUE	reported	9Sgl61	textfile
0.39807	361194	0.000423128	9.95e-05	2.1e-05	T	C	rs7936928	exposure	TRUE	reported	9Sgl61	textfile
0.169988	361194	0.000542757	0.000131214	3.53e-05	A	G	rs4237678	exposure	TRUE	reported	9Sgl61	textfile
0.176619	361194	0.000550397	0.000127704	1.63e-05	A	G	rs521962	exposure	TRUE	reported	9Sgl61	textfile
0.00181491	361194	0.00548868	0.00128262	1.88e-05	G	T	rs11501918	exposure	TRUE	reported	9Sgl61	textfile
0.0812038	361194	0.000932169	0.00018521	4.83e-07	T	C	rs984675	exposure	TRUE	reported	9Sgl61	textfile
0.039529	361194	0.0010482	0.000249315	2.62e-05	T	C	rs12229026	exposure	TRUE	reported	9Sgl61	textfile
0.185984	361194	0.000528772	0.000126455	2.9e-05	G	C	rs17514122	exposure	TRUE	reported	9Sgl61	textfile
0.00975618	361194	0.00210916	0.000501909	2.64e-05	G	A	rs185147558	exposure	TRUE	reported	9Sgl61	textfile
0.058789	361194	0.00086304	0.000206984	3.05e-05	A	G	rs7303433	exposure	TRUE	reported	9Sgl61	textfile
0.0226699	361194	-0.00136693	0.000328359	3.14e-05	G	A	rs191785641	exposure	TRUE	reported	9Sgl61	textfile
0.420266	361194	0.000441057	9.85e-05	7.52e-06	A	G	rs7302289	exposure	TRUE	reported	9Sgl61	textfile
0.00937459	361194	0.00223223	0.000509912	1.2e-05	T	C	rs61924646	exposure	TRUE	reported	9Sgl61	textfile
0.0353245	361194	-0.00116502	0.00026223	8.88e-06	G	A	rs2029765	exposure	TRUE	reported	9Sgl61	textfile
0.0868477	361194	0.000714487	0.000173704	3.9e-05	C	T	rs189294040	exposure	TRUE	reported	9Sgl61	textfile
0.0521008	361194	0.000930924	0.000218215	1.99e-05	C	T	rs9579566	exposure	TRUE	reported	9Sgl61	textfile
0.00971849	361194	0.00258703	0.000510922	4.12e-07	C	T	rs187359069	exposure	TRUE	reported	9Sgl61	textfile
0.0118193	361194	0.00197581	0.000461861	1.89e-05	A	G	rs73227898	exposure	TRUE	reported	9Sgl61	textfile
0.00864618	361194	0.00238445	0.000557949	1.92e-05	C	T	rs140190497	exposure	TRUE	reported	9Sgl61	textfile
0.435868	361194	0.000402813	9.78e-05	3.82e-05	T	C	rs10137879	exposure	TRUE	reported	9Sgl61	textfile
0.00852329	361194	0.00251222	0.000563565	8.29e-06	T	C	rs145414878	exposure	TRUE	reported	9Sgl61	textfile
0.0107837	361194	0.00219603	0.000483904	5.68e-06	G	A	rs72673248	exposure	TRUE	reported	9Sgl61	textfile
0.0141864	361194	0.00215818	0.000422246	3.2e-07	T	C	rs144675848	exposure	TRUE	reported	9Sgl61	textfile
0.000179839	361194	0.0180068	0.00412374	1.26e-05	T	A	rs73285208	exposure	TRUE	reported	9Sgl61	textfile
0.0231983	361194	0.00139244	0.000328009	2.19e-05	T	C	rs80233900	exposure	TRUE	reported	9Sgl61	textfile
0.0353796	361194	0.00115226	0.000263903	1.26e-05	T	A	rs74887408	exposure	TRUE	reported	9Sgl61	textfile
0.22002	361194	-0.000604006	0.00011825	3.26e-07	G	A	rs7166445	exposure	TRUE	reported	9Sgl61	textfile
0.0194767	361194	0.00159074	0.000387612	4.06e-05	C	G	rs151034451	exposure	TRUE	reported	9Sgl61	textfile
0.00735447	361194	0.00249938	0.000597973	2.92e-05	A	G	rs80301866	exposure	TRUE	reported	9Sgl61	textfile
0.184552	361194	0.000518355	0.000125691	3.72e-05	G	A	rs7499562	exposure	TRUE	reported	9Sgl61	textfile
0.0177074	361194	0.00157384	0.000378951	3.28e-05	G	A	rs144935489	exposure	TRUE	reported	9Sgl61	textfile
0.0142443	361194	0.00182636	0.000421499	1.47e-05	C	A	rs987245	exposure	TRUE	reported	9Sgl61	textfile
0.0216616	361194	0.00144572	0.000336947	1.78e-05	G	A	rs151178149	exposure	TRUE	reported	9Sgl61	textfile
0.0155877	361194	0.00177792	0.000399887	8.75e-06	G	A	rs75616484	exposure	TRUE	reported	9Sgl61	textfile
0.0171528	361194	0.00181342	0.000374521	1.29e-06	C	T	rs117211912	exposure	TRUE	reported	9Sgl61	textfile
0.168986	361194	0.0005363	0.000130036	3.72e-05	G	A	rs10491192	exposure	TRUE	reported	9Sgl61	textfile
0.0798089	361194	0.00073664	0.000178993	3.86e-05	G	T	rs76063231	exposure	TRUE	reported	9Sgl61	textfile
0.0273703	361194	0.0012604	0.000301882	2.98e-05	A	G	rs149306233	exposure	TRUE	reported	9Sgl61	textfile
0.0208821	361194	0.00161688	0.000339895	1.97e-06	A	C	rs76943266	exposure	TRUE	reported	9Sgl61	textfile
0.213206	361194	0.000576873	0.000129026	7.79e-06	C	T	rs8066956	exposure	TRUE	reported	9Sgl61	textfile
0.0211635	361194	0.00144175	0.00035374	4.59e-05	A	G	rs150610535	exposure	TRUE	reported	9Sgl61	textfile
0.0513867	361194	0.000936523	0.000222146	2.49e-05	A	G	rs145648230	exposure	TRUE	reported	9Sgl61	textfile
0.17475	361194	0.000532201	0.000128095	3.26e-05	G	A	rs35094764	exposure	TRUE	reported	9Sgl61	textfile
0.010598	361194	0.002623	0.000489509	8.4e-08	G	C	rs141627396	exposure	TRUE	reported	9Sgl61	textfile
0.0333497	361194	0.00118199	0.000274482	1.66e-05	T	C	rs147116967	exposure	TRUE	reported	9Sgl61	textfile
0.46476	361194	-0.000437381	9.76e-05	7.45e-06	A	G	rs17736674	exposure	TRUE	reported	9Sgl61	textfile
0.0785872	361194	0.00083118	0.000180324	4.04e-06	T	A	rs60500991	exposure	TRUE	reported	9Sgl61	textfile
0.0552588	361194	0.000927156	0.000216302	1.82e-05	C	T	rs138497565	exposure	TRUE	reported	9Sgl61	textfile
0.0061601	361194	0.00288824	0.000642789	7.02e-06	G	A	rs77316391	exposure	TRUE	reported	9Sgl61	textfile
0.0397005	361194	0.00113921	0.000250716	5.53e-06	C	T	rs144817259	exposure	TRUE	reported	9Sgl61	textfile
0.022353	361194	0.00141782	0.000338323	2.78e-05	G	A	rs118158898	exposure	TRUE	reported	9Sgl61	textfile
0.0264997	361194	0.00156019	0.000328622	2.06e-06	C	T	rs117770003	exposure	TRUE	reported	9Sgl61	textfile
0.136299	361194	0.000667296	0.000141338	2.34e-06	T	C	rs314675	exposure	TRUE	reported	9Sgl61	textfile
0.00539081	361194	0.00295049	0.00071949	4.12e-05	G	A	rs145774765	exposure	TRUE	reported	9Sgl61	textfile
0.00938166	361194	0.00232684	0.000506388	4.33e-06	G	A	rs60162264	exposure	TRUE	reported	9Sgl61	textfile
0.0075112	361194	0.00308609	0.000562061	4.01e-08	T	C	rs4657361	exposure	TRUE	reported	9Sgl61	textfile
0.0544541	361194	0.000912718	0.000213705	1.95e-05	A	C	rs61820511	exposure	TRUE	reported	9Sgl61	textfile
0.16269	361194	0.000588657	0.000133504	1.04e-05	G	A	rs10482724	exposure	TRUE	reported	9Sgl61	textfile
0.0113389	361194	0.00218753	0.000465522	2.61e-06	T	C	rs143957792	exposure	TRUE	reported	9Sgl61	textfile
0.125223	361194	0.000618432	0.000149702	3.61e-05	G	A	rs1618873	exposure	TRUE	reported	9Sgl61	textfile
0.0254773	361194	0.00152637	0.000314845	1.25e-06	G	T	rs151160076	exposure	TRUE	reported	9Sgl61	textfile
0.00832397	361194	0.00222049	0.000541671	4.14e-05	A	G	rs143674699	exposure	TRUE	reported	9Sgl61	textfile
0.0127685	361194	0.00216221	0.000450727	1.61e-06	G	A	rs114029380	exposure	TRUE	reported	9Sgl61	textfile
0.0182619	361194	0.00152847	0.000369807	3.58e-05	G	A	rs114853178	exposure	TRUE	reported	9Sgl61	textfile
0.0495288	361194	0.0010071	0.000226924	9.08e-06	G	A	rs117517924	exposure	TRUE	reported	9Sgl61	textfile
0.0808089	361194	0.00077633	0.000179213	1.48e-05	C	A	rs62206955	exposure	TRUE	reported	9Sgl61	textfile
0.0186504	361194	0.00156609	0.000365289	1.81e-05	C	T	rs17004311	exposure	TRUE	reported	9Sgl61	textfile
0.00998355	361194	0.0020265	0.000488909	3.4e-05	C	T	rs79094769	exposure	TRUE	reported	9Sgl61	textfile
0.0162005	361194	0.0017444	0.00040858	1.96e-05	G	A	rs114049950	exposure	TRUE	reported	9Sgl61	textfile
0.194384	361194	0.000531669	0.000123434	1.65e-05	C	T	rs16842913	exposure	TRUE	reported	9Sgl61	textfile
0.00795025	361194	0.00267109	0.000550348	1.21e-06	T	C	rs61294254	exposure	TRUE	reported	9Sgl61	textfile
0.0748912	361194	-0.000806856	0.000192273	2.71e-05	G	A	rs74629952	exposure	TRUE	reported	9Sgl61	textfile
0.00761439	361194	0.00230208	0.000564431	4.53e-05	A	C	rs78151137	exposure	TRUE	reported	9Sgl61	textfile
0.0195954	361194	0.00155173	0.000365275	2.16e-05	T	G	rs138171148	exposure	TRUE	reported	9Sgl61	textfile
0.0108726	361194	0.00255159	0.000477044	8.86e-08	T	C	rs143698414	exposure	TRUE	reported	9Sgl61	textfile
0.0123072	361194	0.00243434	0.000462802	1.44e-07	C	T	rs141846388	exposure	TRUE	reported	9Sgl61	textfile
0.0552916	361194	-0.000934031	0.000212255	1.08e-05	G	A	rs3845762	exposure	TRUE	reported	9Sgl61	textfile
0.0262322	361194	0.00144702	0.000312937	3.77e-06	A	G	rs76687616	exposure	TRUE	reported	9Sgl61	textfile
0.00991176	361194	0.00221056	0.00049849	9.23e-06	T	C	rs111830736	exposure	TRUE	reported	9Sgl61	textfile
0.0273398	361194	0.00125859	0.000300382	2.79e-05	A	T	rs77434720	exposure	TRUE	reported	9Sgl61	textfile
0.0360459	361194	0.00117692	0.000266901	1.04e-05	A	G	rs113099136	exposure	TRUE	reported	9Sgl61	textfile
0.355399	361194	0.0004301	0.000103074	3.01e-05	G	A	rs11126019	exposure	TRUE	reported	9Sgl61	textfile
0.00645636	361194	0.00272591	0.000606575	6.99e-06	G	A	rs79202324	exposure	TRUE	reported	9Sgl61	textfile
0.0120381	361194	0.00213647	0.000478034	7.85e-06	C	T	rs142995060	exposure	TRUE	reported	9Sgl61	textfile
0.0120474	361194	0.00205983	0.000471029	1.23e-05	A	C	rs141657371	exposure	TRUE	reported	9Sgl61	textfile
0.021902	361194	0.00140688	0.000341742	3.84e-05	A	G	rs62264119	exposure	TRUE	reported	9Sgl61	textfile
0.0160956	361194	0.00167657	0.000393376	2.03e-05	G	C	rs10935792	exposure	TRUE	reported	9Sgl61	textfile
0.00790767	361194	0.00239363	0.000568076	2.51e-05	T	C	rs145463466	exposure	TRUE	reported	9Sgl61	textfile
0.00652758	361194	0.00256188	0.000613962	3.01e-05	C	T	rs78302929	exposure	TRUE	reported	9Sgl61	textfile
0.348139	361194	-0.000479898	0.000103508	3.55e-06	G	A	rs13075537	exposure	TRUE	reported	9Sgl61	textfile
0.00515031	361194	0.0030534	0.000685956	8.54e-06	G	A	rs11918775	exposure	TRUE	reported	9Sgl61	textfile
0.402175	361194	0.0004591	0.000100178	4.59e-06	A	G	rs4686434	exposure	TRUE	reported	9Sgl61	textfile
0.330848	361194	-0.000424696	0.0001042	4.59e-05	A	C	rs113685399	exposure	TRUE	reported	9Sgl61	textfile
0.30994	361194	0.000484613	0.000105038	3.96e-06	G	C	rs6442927	exposure	TRUE	reported	9Sgl61	textfile
0.00242519	361194	0.00455721	0.00107258	2.15e-05	C	T	rs11946512	exposure	TRUE	reported	9Sgl61	textfile
0.021011	361194	0.00145605	0.000353548	3.82e-05	T	A	rs1459524	exposure	TRUE	reported	9Sgl61	textfile
0.0443973	361194	0.00111333	0.000242774	4.52e-06	T	C	rs12504053	exposure	TRUE	reported	9Sgl61	textfile
0.00910755	361194	0.00275175	0.000536954	2.98e-07	T	C	rs148944783	exposure	TRUE	reported	9Sgl61	textfile
0.00849853	361194	0.00230526	0.000532767	1.51e-05	T	C	rs191341871	exposure	TRUE	reported	9Sgl61	textfile
0.0181646	361194	0.00173312	0.000382606	5.91e-06	A	G	rs73223319	exposure	TRUE	reported	9Sgl61	textfile
0.0297909	361194	0.00119527	0.000293114	4.55e-05	T	C	rs140505505	exposure	TRUE	reported	9Sgl61	textfile
0.0131268	361194	0.00181504	0.000431466	2.59e-05	A	G	rs77015468	exposure	TRUE	reported	9Sgl61	textfile
0.00606371	361194	0.00287775	0.000671164	1.81e-05	A	T	rs570755012	exposure	TRUE	reported	9Sgl61	textfile
0.0123724	361194	0.00180504	0.000441422	4.33e-05	C	T	rs78781970	exposure	TRUE	reported	9Sgl61	textfile
0.14609	361194	0.000581119	0.000137941	2.52e-05	C	T	rs74739441	exposure	TRUE	reported	9Sgl61	textfile
0.0184804	361194	0.00152037	0.00036846	3.69e-05	A	G	rs145195368	exposure	TRUE	reported	9Sgl61	textfile
0.00963018	361194	0.00226713	0.00050453	7.01e-06	C	T	rs145851127	exposure	TRUE	reported	9Sgl61	textfile
0.357154	361194	0.000455101	0.000104561	1.35e-05	T	A	rs6887964	exposure	TRUE	reported	9Sgl61	textfile
0.0235959	361194	0.00132623	0.000322179	3.85e-05	G	A	rs75453718	exposure	TRUE	reported	9Sgl61	textfile
0.00935258	361194	0.00282755	0.00051214	3.37e-08	A	T	rs78935872	exposure	TRUE	reported	9Sgl61	textfile
0.0208132	361194	0.00140518	0.000346008	4.88e-05	G	A	rs150848050	exposure	TRUE	reported	9Sgl61	textfile
0.014589	361194	0.00168	0.000410725	4.31e-05	G	T	rs190787923	exposure	TRUE	reported	9Sgl61	textfile
0.0100616	361194	0.00218239	0.000510194	1.89e-05	G	C	rs149399242	exposure	TRUE	reported	9Sgl61	textfile
0.0303273	361194	0.00148012	0.000283485	1.78e-07	G	T	rs141292109	exposure	TRUE	reported	9Sgl61	textfile
0.0132683	361194	0.00184731	0.00043459	2.13e-05	G	T	rs141690479	exposure	TRUE	reported	9Sgl61	textfile
0.0150444	361194	0.00218271	0.000411551	1.14e-07	T	G	rs76444309	exposure	TRUE	reported	9Sgl61	textfile
0.0136188	361194	0.00179348	0.000435522	3.82e-05	G	A	rs113472053	exposure	TRUE	reported	9Sgl61	textfile
0.0145595	361194	0.00177646	0.000406577	1.25e-05	C	G	rs72933320	exposure	TRUE	reported	9Sgl61	textfile
0.0205	361194	0.00157616	0.000355906	9.49e-06	T	G	rs149318920	exposure	TRUE	reported	9Sgl61	textfile
0.00975743	361194	0.00202632	0.000493859	4.08e-05	C	A	rs2876668	exposure	TRUE	reported	9Sgl61	textfile
0.0090034	361194	0.00234634	0.000553098	2.21e-05	C	A	rs183777023	exposure	TRUE	reported	9Sgl61	textfile
0.0291796	361194	0.00153341	0.000288503	1.07e-07	C	T	rs12192967	exposure	TRUE	reported	9Sgl61	textfile
0.0415737	361194	0.00101072	0.000243301	3.27e-05	G	A	rs1742918	exposure	TRUE	reported	9Sgl61	textfile
0.158763	361194	-0.000558035	0.000136221	4.19e-05	G	A	rs4466228	exposure	TRUE	reported	9Sgl61	textfile
0.00327817	361194	0.00384865	0.000858121	7.29e-06	T	A	rs7749184	exposure	TRUE	reported	9Sgl61	textfile
0.00744538	361194	0.00256375	0.00060818	2.49e-05	G	A	rs143619229	exposure	TRUE	reported	9Sgl61	textfile
0.00921993	361194	0.00222873	0.000532541	2.85e-05	G	A	rs144287823	exposure	TRUE	reported	9Sgl61	textfile
0.432743	361194	-0.000399701	9.84e-05	4.86e-05	C	A	rs4236559	exposure	TRUE	reported	9Sgl61	textfile
0.00520773	361194	0.00286848	0.000672833	2.01e-05	A	G	rs73675927	exposure	TRUE	reported	9Sgl61	textfile
0.0217467	361194	0.00145234	0.0003397	1.91e-05	G	A	rs139640869	exposure	TRUE	reported	9Sgl61	textfile
0.00481792	361194	0.00359484	0.000746924	1.49e-06	C	T	rs144813262	exposure	TRUE	reported	9Sgl61	textfile
0.146314	361194	0.000567728	0.000137325	3.56e-05	T	G	rs10229073	exposure	TRUE	reported	9Sgl61	textfile
0.0242302	361194	0.00147062	0.00031755	3.64e-06	T	C	rs79217043	exposure	TRUE	reported	9Sgl61	textfile
0.00914308	361194	0.00226496	0.000548147	3.6e-05	T	C	rs187775245	exposure	TRUE	reported	9Sgl61	textfile
0.218824	361194	0.000503757	0.0001197	2.57e-05	C	T	rs59298760	exposure	TRUE	reported	9Sgl61	textfile
0.0115109	361194	0.00200134	0.000474848	2.5e-05	C	T	rs79092688	exposure	TRUE	reported	9Sgl61	textfile
0.0327444	361194	0.00127285	0.000281122	5.96e-06	G	C	rs117954511	exposure	TRUE	reported	9Sgl61	textfile
0.0120643	361194	0.00196858	0.000479451	4.03e-05	A	T	rs78493745	exposure	TRUE	reported	9Sgl61	textfile
0.0213542	361194	0.00146414	0.000335645	1.29e-05	T	C	rs79133955	exposure	TRUE	reported	9Sgl61	textfile
0.162663	361194	-0.000645654	0.0001324	1.08e-06	T	C	rs12719017	exposure	TRUE	reported	9Sgl61	textfile
0.00587701	361194	0.00342598	0.00069221	7.45e-07	C	G	rs75982193	exposure	TRUE	reported	9Sgl61	textfile
0.0155114	361194	0.00181233	0.00042923	2.42e-05	G	A	rs138631836	exposure	TRUE	reported	9Sgl61	textfile
0.0281442	361194	0.00129094	0.000293498	1.09e-05	T	C	rs16902147	exposure	TRUE	reported	9Sgl61	textfile
0.0475181	361194	0.00101662	0.000229158	9.15e-06	C	A	rs141077472	exposure	TRUE	reported	9Sgl61	textfile
0.0137327	361194	0.00207164	0.000417667	7.05e-07	A	G	rs76168854	exposure	TRUE	reported	9Sgl61	textfile
0.0204122	361194	0.00158082	0.000375233	2.52e-05	C	T	rs112434795	exposure	TRUE	reported	9Sgl61	textfile
0.0100528	361194	0.00240182	0.000515512	3.18e-06	C	G	rs143780972	exposure	TRUE	reported	9Sgl61	textfile
0.0288548	361194	0.00127715	0.000291998	1.22e-05	A	G	rs543865267	exposure	TRUE	reported	9Sgl61	textfile
0.476556	361194	0.000457593	9.79e-05	2.95e-06	G	T	rs6468613	exposure	TRUE	reported	9Sgl61	textfile
0.0127304	361194	0.00186386	0.000448632	3.26e-05	T	C	rs4489302	exposure	TRUE	reported	9Sgl61	textfile
0.0491453	361194	0.00101809	0.000224196	5.6e-06	T	G	rs74834254	exposure	TRUE	reported	9Sgl61	textfile
0.0283023	361194	0.00132899	0.000305599	1.37e-05	T	A	rs72713931	exposure	TRUE	reported	9Sgl61	textfile
0.492315	361194	0.0004651	9.77e-05	1.95e-06	T	C	rs3739458	exposure	TRUE	reported	9Sgl61	textfile
0.0117075	361194	0.00222364	0.000459251	1.29e-06	C	T	rs145901109	exposure	TRUE	reported	9Sgl61	textfile
0.0428424	361194	0.00105125	0.00024065	1.25e-05	C	T	rs73441490	exposure	TRUE	reported	9Sgl61	textfile
0.157906	361194	0.000578208	0.000133282	1.44e-05	C	T	rs11142923	exposure	TRUE	reported	9Sgl61	textfile
0.0240033	361194	0.00134392	0.000322215	3.03e-05	A	G	rs12352545	exposure	TRUE	reported	9Sgl61	textfile

[truncated: 12 more sheets: Table S10, Table S11, Table S12, Table S13, Table S14, Table S15, Table S16, Table S17, Table S18, Table S19, Table S20, Table S21]
